# Supplementary material for: 3-[(2-Chloro-6-methyl­quinolin-3-yl)meth­yl]quinazolin-4(3H)-one
Source: Acta Crystallogr Sect E Struct Rep Online. 2010 Jun 5;66(Pt 7):o1545. doi: 10.1107/S1600536810020830 (PMC3006817; doi:10.1107/S1600536810020830)
Supplement: Supplementary file 1 [file e-66-o1545-sup1.cif]

##############################################################################
###                                                                        ###
###        Electronic paper (Acta Crystallographica Section E)             ###
###                                                                        ###
##############################################################################
#                                                                            #
# This CIF contains the data in a paper accepted for publication in Acta     #
# Crystallographica Section E. It conforms to the requirements of Notes      #
# for Authors for Section E, and has been peer reviewed under the auspices   #
# of the IUCr Commission on Journals.                                        #
#                                                                            #
# Full details of the Crystallographic Information File format               #
# are given in the paper "The Crystallographic Information File (CIF):       #
# a New Standard Archive File for Crystallography" by S. R. Hall, F. H.      #
# Allen and I. D. Brown [Acta Cryst. (1991), A47, 655-685].                  #
#                                                                            #
# The current version of the core CIF dictionary is obtainable from          #
# ftp://ftp.iucr.org/pub/cif_core.dic. The current version number is 2.4.    #
#                                                                            #
# Software is freely available for graphical display of the structure(s) in  #
# this CIF.  For information consult the CIF home page http://www.iucr.org/  #
# cif/home.html                                                              #
#                                                                            #
# This file may be used for bona fide research purposes within the           #
# scientific community so long as proper attribution is given to the journal # 
# article from which it was obtained.                                        #
#                                                                            #
##############################################################################
                                             
data_global
_audit_creation_method     'PLATON <TABLE ACC> option'
_journal_date_recd_electronic     2010-05-24
_journal_date_accepted     2010-06-01
_journal_name_full     'Acta Crystallographica, Section E'
_journal_year     2010
_journal_volume     66
_journal_issue      7
_journal_page_first     o1545
_journal_page_last     o1545
_journal_paper_category     QO
_journal_coeditor_code     GK2276
_publ_contact_author_name
;
Mehmet Akkurt
;
_publ_contact_author_address
; Department of Physics
  Faculty of Arts and Sciences
  Erciyes University
  38039 Kayseri
  Turkey
;
_publ_contact_author_email     'akkurt@erciyes.edu.tr'
_publ_contact_author_fax     '+90-352-4374933'
_publ_contact_author_phone     '+90-352-4374901 extra 33106'
_publ_section_title
;
3-[(2-Chloro-6-methylquinolin-3-yl)methyl]quinazolin-4(3<i>H</i>)-one
;
loop_
    _publ_author_name
    _publ_author_footnote
    _publ_author_address
    'S. Mohana Roopan' .
;
Organic and Medicinal Chemistry Research Laboratory,
Organic Chemistry Division, School of Advanced Sciences,
VIT University,
Vellore 632 014,
Tamil Nadu, India
;
    'F. Nawaz Khan' .
;
Organic and Medicinal Chemistry Research Laboratory,
Organic Chemistry Division, School of Advanced Sciences,
VIT University,
Vellore 632 014,
Tamil Nadu, India
;
    'Sriramakrishnaswamy Kone' .
;
Organic and Medicinal Chemistry Research Laboratory,
Organic Chemistry Division, School of Advanced Sciences,
VIT University,
Vellore 632 014,
Tamil Nadu, India
;
    'Venkatesha R. Hathwar' .
;
Solid State and Structural Chemistry Unit,
Indian Institute of Science,
Bangalore 560 012, Karnataka,
India
;
    'Mehmet Akkurt' .
;
Department of Physics,
Faculty of Arts and Sciences,
Erciyes University,
38039 Kayseri,
Turkey
;
data_I
_chemical_name_systematic
;
3-[(2-Chloro-6-methylquinolin-3-yl)methyl]quinazolin-4(3<i>H</i>)-one
;
_chemical_name_common     ?
_chemical_formula_moiety     'C19 H14 Cl N3 O'
_chemical_formula_sum     'C19 H14 Cl N3 O'
_chemical_formula_structural     ?
_chemical_formula_iupac     'C19 H14 Cl N3 O'
_chemical_formula_weight     335.78
_chemical_melting_point     ?
_symmetry_cell_setting     monoclinic
_symmetry_space_group_name_H-M     'P 21/c'
_symmetry_space_group_name_Hall     '-P 2ybc'
loop_
    _symmetry_equiv_pos_site_id
    _symmetry_equiv_pos_as_xyz
    1 x,y,z
    2 -x,1/2+y,1/2-z
    3 -x,-y,-z
    4 x,1/2-y,1/2+z
_cell_length_a     7.86728(14)
_cell_length_b     14.7098(3)
_cell_length_c     13.7055(3)
_cell_angle_alpha     90
_cell_angle_beta     102.1500(17)
_cell_angle_gamma     90
_cell_volume     1550.56(5)
_cell_formula_units_Z     4
_cell_measurement_reflns_used     1326
_cell_measurement_theta_min     1.98
_cell_measurement_theta_max     20.65
_cell_measurement_temperature     295(2)
_cell_special_details
;
;
_exptl_crystal_description     'needle'
_exptl_crystal_colour     'colourless'
_exptl_crystal_size_max     0.25
_exptl_crystal_size_mid     0.21
_exptl_crystal_size_min     0.16
_exptl_crystal_size_rad     ?
_exptl_crystal_density_diffrn     1.438
_exptl_crystal_density_meas     ?
_exptl_crystal_density_method     'Not Measured'
_exptl_crystal_F_000     696
_exptl_absorpt_coefficient_mu     0.257
_exptl_absorpt_correction_type     multi-scan
_exptl_absorpt_process_details     '(CrysAlis Pro; Oxford Diffraction, 2009)'
_exptl_absorpt_correction_T_min     0.938
_exptl_absorpt_correction_T_max     0.960
_exptl_special_details
;
;
_diffrn_ambient_temperature     295(2)
_diffrn_radiation_type     'MoK\a'
_diffrn_radiation_wavelength     0.71073
_diffrn_radiation_source     'Enhance (Mo) X-ray Source'
_diffrn_radiation_monochromator     'graphite'
_diffrn_measurement_device_type     'Oxford Diffraction Xcalibur E CCD'
_diffrn_measurement_method     '\w scans'
_diffrn_reflns_number     15755
_diffrn_reflns_av_R_equivalents     0.0257
_diffrn_reflns_av_sigmaI/netI     0.0202
_diffrn_reflns_theta_min     2.65
_diffrn_reflns_theta_max     26.00
_diffrn_reflns_theta_full     26.00
_diffrn_measured_fraction_theta_max     1.000
_diffrn_measured_fraction_theta_full     1.000
_diffrn_reflns_limit_h_min     -9
_diffrn_reflns_limit_h_max     9
_diffrn_reflns_limit_k_min     -18
_diffrn_reflns_limit_k_max     18
_diffrn_reflns_limit_l_min     -16
_diffrn_reflns_limit_l_max     16
_diffrn_reflns_reduction_process
;
;
_refine_special_details
;
Refinement on <i>F</i>^2^ for ALL reflections except those flagged by the user
for potential systematic errors. Weighted <i>R</i>-factors <i>wR</i> and all
goodnesses of fit <i>S</i> are based on <i>F</i>^2^, conventional
<i>R</i>-factors <i>R</i> are based on <i>F</i>, with <i>F</i> set to zero for
negative <i>F</i>^2^. The observed criterion of <i>F</i>^2^ > \s(<i>F</i>^2^)
is used only for calculating -<i>R</i>-factor-obs <i>etc</i>. and is not
relevant to the choice of reflections for refinement. <i>R</i>-factors based
on <i>F</i>^2^ are statistically about twice as large as those based on
<i>F</i>, and <i>R</i>-factors based on ALL data will be even larger.
;
_reflns_number_total     3048
_reflns_number_gt     2417
_reflns_threshold_expression     I>2\s(I)
_refine_ls_structure_factor_coef     Fsqd
_refine_ls_matrix_type     full
_refine_ls_R_factor_all     0.0449
_refine_ls_R_factor_gt     0.0335
_refine_ls_wR_factor_gt     0.0932
_refine_ls_wR_factor_ref     0.0964
_refine_ls_goodness_of_fit_ref     1.135
_refine_ls_restrained_S_all     1.135
_refine_ls_number_reflns     3048
_refine_ls_number_parameters     219
_refine_ls_number_restraints     0
_refine_ls_number_constraints     ?
_refine_ls_hydrogen_treatment     constr
_refine_ls_weighting_scheme     calc
_refine_ls_weighting_details
         'calc w=1/[\s^2^(Fo^2^)+(0.0511P)^2^+0.0739P] where P=(Fo^2^+2Fc^2^)/3'
_atom_sites_solution_hydrogens     geom
_atom_sites_solution_primary     direct
_atom_sites_solution_secondary     difmap
_refine_ls_shift/su_max     0.001
_refine_ls_shift/su_mean     0.000
_refine_diff_density_max     0.176
_refine_diff_density_min     -0.194
_refine_ls_extinction_method     'SHELXL97 (Sheldrick, 2008)'
_refine_ls_extinction_coef     0.0123(15)
_refine_ls_extinction_expression
                                  'FC^*^=KFC[1+0.001XFC^2^\L^3^/SIN(2\Q)]^-1/4^'
_refine_ls_abs_structure_details     ?
_refine_ls_abs_structure_Flack     .
loop_
    _atom_type_symbol
    _atom_type_description
    _atom_type_scat_dispersion_real
    _atom_type_scat_dispersion_imag
    _atom_type_scat_source
    O O 0.0106 0.0060 'International Tables Vol C Tables 4.2.6.8 and 6.1.1.4'
    N N 0.0061 0.0033 'International Tables Vol C Tables 4.2.6.8 and 6.1.1.4'
    Cl Cl 0.1484 0.1585 'International Tables Vol C Tables 4.2.6.8 and 6.1.1.4'
    H H 0.0000 0.0000 'International Tables Vol C Tables 4.2.6.8 and 6.1.1.4'
    C C 0.0033 0.0016 'International Tables Vol C Tables 4.2.6.8 and 6.1.1.4'
_computing_data_collection     'CrysAlis Pro (Oxford Diffraction, 2009)'
_computing_cell_refinement     'CrysAlis Pro (Oxford Diffraction, 2009)'
_computing_data_reduction     'CrysAlis Pro (Oxford Diffraction, 2009)'
_computing_structure_solution     'SHELXS97  (Sheldrick, 2008)'
_computing_structure_refinement     'SHELXL97 (Sheldrick, 2008)'
_computing_molecular_graphics     'ORTEP-3 (Farrugia, 1997)'
_computing_publication_material     'WinGX (Farrugia, 1999)'
loop_
    _atom_site_type_symbol
    _atom_site_label
    _atom_site_fract_x
    _atom_site_fract_y
    _atom_site_fract_z
    _atom_site_U_iso_or_equiv
    _atom_site_thermal_displace_type
    _atom_site_calc_flag
    _atom_site_refinement_flags
    _atom_site_occupancy
    Cl Cl1 1.05099(5) 0.28142(3) 1.12633(3) 0.0552(2) Uani . . 1.000
    O O1 0.60460(15) 0.24457(8) 0.79970(8) 0.0550(4) Uani . . 1.000
    N N1 0.90795(14) 0.12379(9) 1.13506(8) 0.0409(4) Uani . . 1.000
    N N2 0.82439(14) 0.32871(8) 0.89095(8) 0.0368(4) Uani . . 1.000
    N N3 0.79403(17) 0.48498(9) 0.92418(9) 0.0453(4) Uani . . 1.000
    C C1 0.94294(18) 0.18353(10) 1.07237(11) 0.0389(5) Uani . . 1.000
    C C2 0.90272(18) 0.17726(10) 0.96669(10) 0.0374(5) Uani . . 1.000
    C C3 0.82067(18) 0.09933(10) 0.92894(10) 0.0395(5) Uani . . 1.000
    C C4 0.77799(17) 0.03094(10) 0.99195(10) 0.0366(4) Uani . . 1.000
    C C5 0.69103(18) -0.05001(10) 0.95563(11) 0.0413(5) Uani . . 1.000
    C C6 0.64859(18) -0.11435(10) 1.01883(11) 0.0403(5) Uani . . 1.000
    C C7 0.6946(2) -0.09747(11) 1.12254(11) 0.0461(5) Uani . . 1.000
    C C8 0.77957(19) -0.02054(11) 1.16013(11) 0.0444(5) Uani . . 1.000
    C C9 0.82367(17) 0.04583(10) 1.09569(10) 0.0373(5) Uani . . 1.000
    C C10 0.5554(2) -0.20015(11) 0.97943(13) 0.0519(6) Uani . . 1.000
    C C11 0.9436(2) 0.25093(11) 0.89857(12) 0.0442(5) Uani . . 1.000
    C C12 0.65169(19) 0.31653(10) 0.84072(10) 0.0383(4) Uani . . 1.000
    C C13 0.54199(18) 0.39518(10) 0.84513(10) 0.0376(5) Uani . . 1.000
    C C14 0.3617(2) 0.38997(12) 0.80976(11) 0.0497(6) Uani . . 1.000
    C C15 0.2604(2) 0.46424(15) 0.81376(12) 0.0613(7) Uani . . 1.000
    C C16 0.3351(3) 0.54611(15) 0.85043(13) 0.0658(7) Uani . . 1.000
    C C17 0.5113(2) 0.55297(12) 0.88491(12) 0.0571(6) Uani . . 1.000
    C C18 0.61654(19) 0.47690(10) 0.88456(10) 0.0406(5) Uani . . 1.000
    C C19 0.88460(19) 0.41208(11) 0.92637(11) 0.0415(5) Uani . . 1.000
    H H3 0.79220 0.09100 0.86020 0.0470 Uiso calc R 1.000
    H H5 0.66180 -0.06000 0.88710 0.0500 Uiso calc R 1.000
    H H7 0.66590 -0.14020 1.16640 0.0550 Uiso calc R 1.000
    H H8 0.80880 -0.01170 1.22880 0.0530 Uiso calc R 1.000
    H H10A 0.44010 -0.19950 0.99230 0.0780 Uiso calc R 1.000
    H H10B 0.61780 -0.25170 1.01190 0.0780 Uiso calc R 1.000
    H H10C 0.54880 -0.20420 0.90880 0.0780 Uiso calc R 1.000
    H H11A 1.06170 0.27200 0.92330 0.0530 Uiso calc R 1.000
    H H11B 0.93730 0.22560 0.83250 0.0530 Uiso calc R 1.000
    H H14 0.31130 0.33570 0.78350 0.0600 Uiso calc R 1.000
    H H15 0.14040 0.46010 0.79180 0.0740 Uiso calc R 1.000
    H H16 0.26500 0.59680 0.85160 0.0790 Uiso calc R 1.000
    H H17 0.56050 0.60830 0.90850 0.0690 Uiso calc R 1.000
    H H19 1.00250 0.41650 0.95480 0.0500 Uiso calc R 1.000
loop_
    _atom_site_aniso_label
    _atom_site_aniso_U_11
    _atom_site_aniso_U_22
    _atom_site_aniso_U_33
    _atom_site_aniso_U_12
    _atom_site_aniso_U_13
    _atom_site_aniso_U_23
    Cl1 0.0554(3) 0.0545(3) 0.0522(3) -0.0078(2) 0.0032(2) -0.0056(2)
    O1 0.0623(7) 0.0417(7) 0.0540(7) -0.0106(5) -0.0034(5) -0.0054(5)
    N1 0.0375(7) 0.0482(8) 0.0363(7) 0.0036(6) 0.0060(5) -0.0013(6)
    N2 0.0353(6) 0.0375(7) 0.0368(6) -0.0034(5) 0.0059(5) 0.0015(5)
    N3 0.0483(8) 0.0392(8) 0.0451(7) -0.0082(6) 0.0021(6) 0.0015(6)
    C1 0.0316(7) 0.0426(9) 0.0422(8) 0.0051(6) 0.0068(6) -0.0016(7)
    C2 0.0347(8) 0.0412(9) 0.0377(8) 0.0094(6) 0.0110(6) 0.0016(6)
    C3 0.0442(8) 0.0435(9) 0.0320(7) 0.0103(7) 0.0109(6) -0.0005(6)
    C4 0.0365(8) 0.0397(8) 0.0347(7) 0.0109(6) 0.0100(6) 0.0001(6)
    C5 0.0440(8) 0.0446(9) 0.0361(8) 0.0083(7) 0.0105(6) -0.0042(7)
    C6 0.0358(8) 0.0401(9) 0.0468(9) 0.0088(6) 0.0128(6) 0.0002(7)
    C7 0.0449(9) 0.0495(10) 0.0467(9) 0.0038(7) 0.0158(7) 0.0083(7)
    C8 0.0439(8) 0.0557(10) 0.0341(8) 0.0024(7) 0.0096(6) 0.0028(7)
    C9 0.0326(7) 0.0436(9) 0.0369(8) 0.0087(6) 0.0099(6) 0.0007(6)
    C10 0.0519(10) 0.0455(10) 0.0604(10) 0.0026(8) 0.0169(8) -0.0015(8)
    C11 0.0436(9) 0.0479(9) 0.0436(8) 0.0035(7) 0.0152(7) 0.0017(7)
    C12 0.0430(8) 0.0383(8) 0.0317(7) -0.0078(7) 0.0038(6) 0.0041(6)
    C13 0.0392(8) 0.0436(9) 0.0293(7) -0.0041(7) 0.0054(6) 0.0083(6)
    C14 0.0414(9) 0.0646(11) 0.0400(9) -0.0059(8) 0.0015(7) 0.0123(8)
    C15 0.0433(10) 0.0941(15) 0.0460(10) 0.0117(10) 0.0084(7) 0.0210(10)
    C16 0.0701(13) 0.0799(14) 0.0482(10) 0.0341(11) 0.0143(9) 0.0114(10)
    C17 0.0739(12) 0.0484(10) 0.0478(10) 0.0125(9) 0.0101(8) 0.0022(8)
    C18 0.0475(9) 0.0425(9) 0.0318(7) -0.0007(7) 0.0083(6) 0.0046(6)
    C19 0.0386(8) 0.0432(9) 0.0402(8) -0.0114(7) 0.0028(6) 0.0039(7)
_geom_special_details
;
Bond distances, angles <i>etc</i>. have been calculated using the rounded
fractional coordinates. All su's are estimated from the variances of the
(full) variance-covariance matrix. The cell e.s.d.'s are taken into account in
the estimation of distances, angles and torsion angles
;
loop_
    _geom_bond_atom_site_label_1
    _geom_bond_atom_site_label_2
    _geom_bond_site_symmetry_1
    _geom_bond_site_symmetry_2
    _geom_bond_distance
    _geom_bond_publ_flag
    Cl1 C1 . . 1.7545(15) no
    O1 C12 . . 1.2191(19) no
    N1 C1 . . 1.2984(19) no
    N1 C9 . . 1.3767(19) no
    N2 C11 . . 1.469(2) no
    N2 C12 . . 1.3994(19) no
    N2 C19 . . 1.367(2) no
    N3 C18 . . 1.393(2) no
    N3 C19 . . 1.284(2) no
    C1 C2 . . 1.419(2) no
    C2 C3 . . 1.363(2) no
    C2 C11 . . 1.509(2) no
    C3 C4 . . 1.412(2) no
    C4 C5 . . 1.411(2) no
    C4 C9 . . 1.4084(19) no
    C5 C6 . . 1.371(2) no
    C6 C7 . . 1.413(2) no
    C6 C10 . . 1.502(2) no
    C7 C8 . . 1.359(2) no
    C8 C9 . . 1.408(2) no
    C12 C13 . . 1.452(2) no
    C13 C14 . . 1.401(2) no
    C13 C18 . . 1.396(2) no
    C14 C15 . . 1.360(3) no
    C15 C16 . . 1.387(3) no
    C16 C17 . . 1.371(3) no
    C17 C18 . . 1.393(2) no
    C3 H3 . . 0.9300 no
    C5 H5 . . 0.9300 no
    C7 H7 . . 0.9300 no
    C8 H8 . . 0.9300 no
    C10 H10A . . 0.9600 no
    C10 H10B . . 0.9600 no
    C10 H10C . . 0.9600 no
    C11 H11A . . 0.9700 no
    C11 H11B . . 0.9700 no
    C14 H14 . . 0.9300 no
    C15 H15 . . 0.9300 no
    C16 H16 . . 0.9300 no
    C17 H17 . . 0.9300 no
    C19 H19 . . 0.9300 no
loop_
    _geom_contact_atom_site_label_1
    _geom_contact_atom_site_label_2
    _geom_contact_distance
    _geom_contact_site_symmetry_1
    _geom_contact_site_symmetry_2
    _geom_contact_publ_flag
    Cl1 N2 3.4130(12) . . no
    Cl1 C19 3.3776(16) . . no
    Cl1 H11A 2.8000 . . no
    Cl1 H19 3.0400 . . no
    Cl1 H16 3.1300 . 3_667 no
    Cl1 H11B 3.1400 . 4_555 no
    O1 C2 3.0757(18) . . no
    O1 C3 3.0535(18) . . no
    O1 H3 2.7300 . . no
    O1 H11B 2.5800 . . no
    O1 H14 2.6400 . . no
    O1 H7 2.7400 . 3_657 no
    N2 Cl1 3.4130(12) . . no
    N3 C19 3.271(2) . 3_767 no
    N1 H15 2.8000 . 4_655 no
    N3 H19 2.5100 . 3_767 no
    N3 H8 2.7300 . 4_554 no
    C1 C5 3.573(2) . 3_757 no
    C2 O1 3.0757(18) . . no
    C3 O1 3.0535(18) . . no
    C3 C9 3.592(2) . 3_757 no
    C3 C12 3.572(2) . . no
    C4 C4 3.5715(19) . 3_757 no
    C4 C6 3.547(2) . 3_657 no
    C5 C1 3.572(2) . 3_757 no
    C6 C4 3.547(2) . 3_657 no
    C9 C3 3.592(2) . 3_757 no
    C12 C3 3.572(2) . . no
    C16 C18 3.587(2) . 3_667 no
    C17 C18 3.539(2) . 3_667 no
    C17 C17 3.557(2) . 3_667 no
    C18 C17 3.539(2) . 3_667 no
    C18 C16 3.587(2) . 3_667 no
    C19 N3 3.271(2) . 3_767 no
    C19 Cl1 3.3776(16) . . no
    C19 C19 3.538(2) . 3_767 no
    C1 H10A 2.9700 . 3_657 no
    C2 H10A 2.8900 . 3_657 no
    C3 H10A 2.9100 . 3_657 no
    C4 H10A 3.0500 . 3_657 no
    C10 H17 2.9800 . 1_545 no
    C12 H10A 3.0700 . 3_657 no
    C14 H5 2.7700 . 2_656 no
    C15 H5 2.9600 . 2_656 no
    C15 H3 2.9900 . 2_656 no
    C16 H3 2.9200 . 2_656 no
    C18 H8 2.9100 . 4_554 no
    C19 H15 3.0800 . 1_655 no
    C19 H19 3.0300 . 3_767 no
    C19 H8 3.0300 . 4_554 no
    H3 O1 2.7300 . . no
    H3 H5 2.5100 . . no
    H3 H11B 2.3600 . . no
    H3 C15 2.9900 . 2_646 no
    H3 C16 2.9200 . 2_646 no
    H5 H3 2.5100 . . no
    H5 H10C 2.3400 . . no
    H5 C14 2.7700 . 2_646 no
    H5 C15 2.9600 . 2_646 no
    H7 O1 2.7400 . 3_657 no
    H8 N3 2.7300 . 4_555 no
    H8 C18 2.9100 . 4_555 no
    H8 C19 3.0300 . 4_555 no
    H10A C1 2.9700 . 3_657 no
    H10A C2 2.8900 . 3_657 no
    H10A C3 2.9100 . 3_657 no
    H10A C4 3.0500 . 3_657 no
    H10A C12 3.0700 . 3_657 no
    H10B H17 2.4900 . 1_545 no
    H10B H11A 2.5100 . 3_757 no
    H10C H5 2.3400 . . no
    H11A Cl1 2.8000 . . no
    H11A H19 2.2400 . . no
    H11A H10B 2.5100 . 3_757 no
    H11B O1 2.5800 . . no
    H11B H3 2.3600 . . no
    H11B Cl1 3.1400 . 4_554 no
    H14 O1 2.6400 . . no
    H15 C19 3.0800 . 1_455 no
    H15 N1 2.8000 . 4_454 no
    H16 Cl1 3.1300 . 3_667 no
    H17 C10 2.9800 . 1_565 no
    H17 H10B 2.4900 . 1_565 no
    H19 Cl1 3.0400 . . no
    H19 H11A 2.2400 . . no
    H19 N3 2.5100 . 3_767 no
    H19 C19 3.0300 . 3_767 no
loop_
    _geom_angle_atom_site_label_1
    _geom_angle_atom_site_label_2
    _geom_angle_atom_site_label_3
    _geom_angle_site_symmetry_1
    _geom_angle_site_symmetry_2
    _geom_angle_site_symmetry_3
    _geom_angle
    _geom_angle_publ_flag
    C1 N1 C9 . . . 117.14(12) no
    C11 N2 C12 . . . 118.32(12) no
    C11 N2 C19 . . . 120.35(12) no
    C12 N2 C19 . . . 121.18(12) no
    C18 N3 C19 . . . 116.34(13) no
    Cl1 C1 N1 . . . 115.34(11) no
    Cl1 C1 C2 . . . 117.89(11) no
    N1 C1 C2 . . . 126.78(14) no
    C1 C2 C3 . . . 115.35(13) no
    C1 C2 C11 . . . 123.66(13) no
    C3 C2 C11 . . . 120.99(13) no
    C2 C3 C4 . . . 121.45(13) no
    C3 C4 C5 . . . 123.08(13) no
    C3 C4 C9 . . . 117.63(13) no
    C5 C4 C9 . . . 119.29(13) no
    C4 C5 C6 . . . 121.62(13) no
    C5 C6 C7 . . . 118.00(14) no
    C5 C6 C10 . . . 121.23(14) no
    C7 C6 C10 . . . 120.78(14) no
    C6 C7 C8 . . . 121.94(14) no
    C7 C8 C9 . . . 120.39(14) no
    N1 C9 C4 . . . 121.65(13) no
    N1 C9 C8 . . . 119.58(12) no
    C4 C9 C8 . . . 118.76(13) no
    N2 C11 C2 . . . 112.79(12) no
    O1 C12 N2 . . . 120.49(14) no
    O1 C12 C13 . . . 125.83(14) no
    N2 C12 C13 . . . 113.67(12) no
    C12 C13 C14 . . . 120.61(14) no
    C12 C13 C18 . . . 119.82(13) no
    C14 C13 C18 . . . 119.57(14) no
    C13 C14 C15 . . . 120.08(16) no
    C14 C15 C16 . . . 120.32(17) no
    C15 C16 C17 . . . 120.62(19) no
    C16 C17 C18 . . . 119.90(17) no
    N3 C18 C13 . . . 121.98(13) no
    N3 C18 C17 . . . 118.56(14) no
    C13 C18 C17 . . . 119.46(14) no
    N2 C19 N3 . . . 126.29(14) no
    C2 C3 H3 . . . 119.00 no
    C4 C3 H3 . . . 119.00 no
    C4 C5 H5 . . . 119.00 no
    C6 C5 H5 . . . 119.00 no
    C6 C7 H7 . . . 119.00 no
    C8 C7 H7 . . . 119.00 no
    C7 C8 H8 . . . 120.00 no
    C9 C8 H8 . . . 120.00 no
    C6 C10 H10A . . . 110.00 no
    C6 C10 H10B . . . 109.00 no
    C6 C10 H10C . . . 109.00 no
    H10A C10 H10B . . . 109.00 no
    H10A C10 H10C . . . 109.00 no
    H10B C10 H10C . . . 109.00 no
    N2 C11 H11A . . . 109.00 no
    N2 C11 H11B . . . 109.00 no
    C2 C11 H11A . . . 109.00 no
    C2 C11 H11B . . . 109.00 no
    H11A C11 H11B . . . 108.00 no
    C13 C14 H14 . . . 120.00 no
    C15 C14 H14 . . . 120.00 no
    C14 C15 H15 . . . 120.00 no
    C16 C15 H15 . . . 120.00 no
    C15 C16 H16 . . . 120.00 no
    C17 C16 H16 . . . 120.00 no
    C16 C17 H17 . . . 120.00 no
    C18 C17 H17 . . . 120.00 no
    N2 C19 H19 . . . 117.00 no
    N3 C19 H19 . . . 117.00 no
loop_
    _geom_torsion_atom_site_label_1
    _geom_torsion_atom_site_label_2
    _geom_torsion_atom_site_label_3
    _geom_torsion_atom_site_label_4
    _geom_torsion_site_symmetry_1
    _geom_torsion_site_symmetry_2
    _geom_torsion_site_symmetry_3
    _geom_torsion_site_symmetry_4
    _geom_torsion
    _geom_torsion_publ_flag
    C9 N1 C1 Cl1 . . . . -179.80(10) no
    C9 N1 C1 C2 . . . . 0.3(2) no
    C1 N1 C9 C4 . . . . 0.4(2) no
    C1 N1 C9 C8 . . . . -178.82(13) no
    C12 N2 C11 C2 . . . . -69.62(16) no
    C19 N2 C11 C2 . . . . 114.68(14) no
    C11 N2 C12 O1 . . . . -4.0(2) no
    C11 N2 C12 C13 . . . . 174.94(12) no
    C19 N2 C12 O1 . . . . 171.64(13) no
    C19 N2 C12 C13 . . . . -9.40(18) no
    C11 N2 C19 N3 . . . . -179.97(14) no
    C12 N2 C19 N3 . . . . 4.5(2) no
    C19 N3 C18 C13 . . . . -2.9(2) no
    C19 N3 C18 C17 . . . . 176.95(14) no
    C18 N3 C19 N2 . . . . 2.1(2) no
    Cl1 C1 C2 C3 . . . . 179.26(11) no
    Cl1 C1 C2 C11 . . . . -1.6(2) no
    N1 C1 C2 C3 . . . . -0.8(2) no
    N1 C1 C2 C11 . . . . 178.31(14) no
    C1 C2 C3 C4 . . . . 0.7(2) no
    C11 C2 C3 C4 . . . . -178.43(14) no
    C1 C2 C11 N2 . . . . -75.60(18) no
    C3 C2 C11 N2 . . . . 103.49(16) no
    C2 C3 C4 C5 . . . . 179.10(14) no
    C2 C3 C4 C9 . . . . -0.2(2) no
    C3 C4 C5 C6 . . . . -178.76(14) no
    C9 C4 C5 C6 . . . . 0.5(2) no
    C3 C4 C9 N1 . . . . -0.4(2) no
    C3 C4 C9 C8 . . . . 178.79(13) no
    C5 C4 C9 N1 . . . . -179.72(13) no
    C5 C4 C9 C8 . . . . -0.5(2) no
    C4 C5 C6 C7 . . . . 0.0(2) no
    C4 C5 C6 C10 . . . . 179.76(14) no
    C5 C6 C7 C8 . . . . -0.5(2) no
    C10 C6 C7 C8 . . . . 179.74(15) no
    C6 C7 C8 C9 . . . . 0.5(2) no
    C7 C8 C9 N1 . . . . 179.26(14) no
    C7 C8 C9 C4 . . . . 0.1(2) no
    O1 C12 C13 C14 . . . . 7.1(2) no
    O1 C12 C13 C18 . . . . -172.61(14) no
    N2 C12 C13 C14 . . . . -171.76(13) no
    N2 C12 C13 C18 . . . . 8.50(19) no
    C12 C13 C14 C15 . . . . -179.62(14) no
    C18 C13 C14 C15 . . . . 0.1(2) no
    C12 C13 C18 N3 . . . . -2.7(2) no
    C12 C13 C18 C17 . . . . 177.48(13) no
    C14 C13 C18 N3 . . . . 177.54(13) no
    C14 C13 C18 C17 . . . . -2.3(2) no
    C13 C14 C15 C16 . . . . 1.7(2) no
    C14 C15 C16 C17 . . . . -1.3(3) no
    C15 C16 C17 C18 . . . . -0.9(3) no
    C16 C17 C18 N3 . . . . -177.16(15) no
    C16 C17 C18 C13 . . . . 2.7(2) no
loop_
    _geom_hbond_atom_site_label_D
    _geom_hbond_atom_site_label_H
    _geom_hbond_atom_site_label_A
    _geom_hbond_site_symmetry_A
    _geom_hbond_distance_DH
    _geom_hbond_distance_HA
    _geom_hbond_distance_DA
    _geom_hbond_angle_DHA
    _geom_hbond_publ_flag
    C19 H19 N3 3_767 0.93 2.51 3.271(2) 139 yes
    C8 H8 Cg2 4_555 0.93 2.89 3.6598(16) 142 yes
    C10 H10A Cg1 3_657 0.96 2.68 3.5189(17) 146 yes
