# Supplementary material for: 3-[(2-Chloro-6-methyl­quinolin-3-yl)meth­yl]quinazolin-4(3H)-one
Source: Acta Crystallogr Sect E Struct Rep Online. 2010 Jun 5;66(Pt 7):o1545. doi: 10.1107/S1600536810020830 (PMC3006817; doi:10.1107/S1600536810020830)
Supplement: Supplementary file 2 [file e-66-o1545-Isup2.hkl]

# 
# h,k,l, Fc-squared, Fo-squared, sigma(Fo-squared) and status flag 
# 
data_I
_shelx_title ' Q-4 in P2(1)/c' 
_shelx_refln_list_code          4 
_shelx_F_calc_maximum      171.97 
_exptl_crystal_F_000       696.00 
_reflns_d_resolution_high  0.8107 
 
loop_ 
 _symmetry_equiv_pos_as_xyz 
 'x, y, z' 
 '-x, y+1/2, -z+1/2' 
 '-x, -y, -z' 
 'x, -y-1/2, z-1/2' 
 
_cell_length_a     7.8673 
_cell_length_b    14.7098 
_cell_length_c    13.7055 
_cell_angle_alpha  90.000 
_cell_angle_beta  102.150 
_cell_angle_gamma  90.000 
 
_shelx_F_squared_multiplier     1.000 
 
loop_ 
 _refln_index_h 
 _refln_index_k 
 _refln_index_l 
 _refln_F_squared_calc 
 _refln_F_squared_meas 
 _refln_F_squared_sigma 
 _refln_observed_status 
   1   0   0      877.91      824.49      3.52 o 
   2   0   0      113.93      122.89      2.18 o 
   3   0   0      383.38      330.09      4.74 o 
   4   0   0      644.31      720.75      6.86 o 
   5   0   0       28.12       29.60      1.48 o 
   6   0   0        4.60        3.90      1.00 o 
   7   0   0     1085.68     1056.91     13.31 o 
   8   0   0      331.72      344.12     10.69 o 
   9   0   0       14.64       26.58     10.06 o 
   1   1   0     2545.54     2538.10      7.67 o 
   2   1   0     3254.76     3257.52     11.35 o 
   3   1   0      594.35      630.77      3.54 o 
   4   1   0      848.67      859.60      9.13 o 
   5   1   0      410.78      390.14      4.42 o 
   6   1   0        4.11        4.31      1.13 o 
   7   1   0      101.16      105.50      4.50 o 
   8   1   0       29.15       28.54      3.53 o 
   9   1   0       46.10       44.68      5.69 o 
   0   2   0      665.51      603.08      4.49 o 
   1   2   0     5662.20     5443.53     17.50 o 
   2   2   0    23127.20    23819.75    187.00 o 
   3   2   0     2558.43     2593.54     19.54 o 
   4   2   0      584.55      592.03      5.75 o 
   5   2   0       39.87       48.51      2.04 o 
   6   2   0      345.13      354.33      5.00 o 
   7   2   0        9.19       10.11      2.32 o 
   8   2   0      142.66      142.65      5.75 o 
   9   2   0      123.74      128.25      6.83 o 
   1   3   0        1.13        1.05      0.46 o 
   2   3   0    10342.76    10450.90     41.30 o 
   3   3   0      692.76      643.77      5.10 o 
   4   3   0      509.97      601.02      6.21 o 
   5   3   0      340.79      341.91      4.59 o 
   6   3   0        4.24        7.65      1.76 o 
   7   3   0       68.19       70.79      3.26 o 
   8   3   0        1.71        0.96      2.71 o 
   9   3   0        2.93        1.46      3.96 o 
   0   4   0     3416.66     3449.01     22.67 o 
   1   4   0      495.34      445.65      2.98 o 
   2   4   0       16.78       11.74      0.69 o 
   3   4   0      103.04       86.02      2.34 o 
   4   4   0     1053.12     1027.29      7.79 o 
   5   4   0      830.35      813.18      8.91 o 
   6   4   0      318.20      309.67      5.25 o 
   7   4   0       71.97       66.34      3.17 o 
   8   4   0       30.48       31.82      3.58 o 
   9   4   0       68.26       75.91      6.60 o 
   1   5   0        2.18        1.80      0.46 o 
   2   5   0     1901.70     1945.48      8.81 o 
   3   5   0        2.10        2.70      0.85 o 
   4   5   0      871.40      896.06      6.12 o 
   5   5   0      468.80      455.41      8.01 o 
   6   5   0      162.59      169.54      5.92 o 
   7   5   0       19.74       25.59      2.69 o 
   8   5   0        1.21        3.62      2.92 o 
   9   5   0        3.41        4.79      4.72 o 
   0   6   0      887.01      872.73     19.61 o 
   1   6   0      170.58      214.24      3.37 o 
   2   6   0     1434.07     1527.85      7.62 o 
   3   6   0      529.81      542.23      4.48 o 
   4   6   0       93.37       90.99      2.27 o 
   5   6   0      159.59      151.35      2.74 o 
   6   6   0        4.39        9.65      2.16 o 
   7   6   0       22.19       18.83      2.74 o 
   8   6   0        3.13        4.10      2.90 o 
   1   7   0      844.14      980.52      6.71 o 
   2   7   0       18.80       21.24      1.29 o 
   3   7   0       21.63       19.27      1.44 o 
   4   7   0      187.05      175.54      3.16 o 
   5   7   0      662.43      647.46      6.80 o 
   6   7   0      468.76      441.76     10.82 o 
   7   7   0       64.16       65.95      3.99 o 
   8   7   0       27.08       27.14      3.43 o 
   0   8   0        5.10        7.36      2.76 o 
   1   8   0       14.07       15.66      1.25 o 
   2   8   0        2.76        1.23      0.82 o 
   3   8   0       70.04       76.69      2.43 o 
   4   8   0       55.91       54.02      2.35 o 
   5   8   0      129.18      141.62      3.58 o 
   6   8   0      181.30      177.74      6.94 o 
   7   8   0       40.48       32.13      3.59 o 
   8   8   0       19.76       22.01      3.44 o 
   1   9   0       59.22       61.64      2.16 o 
   2   9   0      243.25      245.35      4.40 o 
   3   9   0      117.59      112.37      2.96 o 
   4   9   0       38.13       32.49      2.15 o 
   5   9   0       60.90       63.34      3.36 o 
   6   9   0       74.88       85.28      4.31 o 
   7   9   0        8.27        9.01      3.00 o 
   8   9   0        7.93       11.94      3.70 o 
   0  10   0      269.43      250.08      9.01 o 
   1  10   0       57.94       60.74      3.65 o 
   2  10   0       51.23       46.44      1.55 o 
   3  10   0        3.74        2.70      1.56 o 
   4  10   0        0.85        1.66      2.04 o 
   5  10   0        0.91        4.17      2.05 o 
   6  10   0        0.38        0.00      2.40 o 
   7  10   0        3.20        5.49      3.17 o 
   1  11   0       81.88       79.52      4.40 o 
   2  11   0       19.79       19.80      2.11 o 
   3  11   0      216.85      213.36      6.41 o 
   4  11   0      100.30       96.79      3.67 o 
   5  11   0        1.23        3.63      2.12 o 
   6  11   0       52.68       72.73      6.26 o 
   7  11   0        5.34        6.91      3.75 o 
   0  12   0      129.52      121.39      7.85 o 
   1  12   0        5.07        7.46      3.19 o 
   2  12   0       39.45       36.16      3.60 o 
   3  12   0       79.04       80.77      4.92 o 
   4  12   0       83.74       74.38      3.77 o 
   5  12   0        7.52       11.19      3.73 o 
   6  12   0        7.50        6.47      3.53 o 
   7  12   0        9.58        8.60      3.90 o 
   1  13   0      546.62      521.55     10.86 o 
   2  13   0       80.68       74.94      4.83 o 
   3  13   0      476.91      470.89     11.81 o 
   4  13   0        0.54        0.00      2.81 o 
   5  13   0       99.63      107.68      6.63 o 
   6  13   0       85.67       94.45      6.76 o 
   0  14   0      891.64      891.37     37.25 o 
   1  14   0      111.76      109.63      5.83 o 
   2  14   0      152.99      158.75      6.62 o 
   3  14   0        3.27        2.87      3.32 o 
   4  14   0       95.77       83.86      5.14 o 
   5  14   0        1.18        2.26      4.72 o 
   6  14   0       10.77       17.87      4.74 o 
   1  15   0       29.05       31.93      4.24 o 
   2  15   0      159.77      176.06      7.22 o 
   3  15   0      238.73      234.93     10.80 o 
   4  15   0       78.72       72.43      5.47 o 
   5  15   0       89.99      110.33      8.23 o 
   0  16   0       16.87       12.99      5.22 o 
   1  16   0       55.70       67.47      5.34 o 
   2  16   0       26.22       20.51      4.11 o 
   3  16   0       12.58       18.04      4.13 o 
   4  16   0       56.83       62.77      8.97 o 
   1  17   0       39.77       45.59      5.22 o 
   2  17   0        4.49        6.51      3.80 o 
   3  17   0       62.45       81.02      5.98 o 
   0  18   0       15.73       23.86      6.31 o 
   1  18   0        5.13        2.41      3.83 o 
  -9   1   1       34.45       32.77      5.31 o 
  -8   1   1       34.25       34.17      3.11 o 
  -7   1   1       56.35       62.92      3.45 o 
  -6   1   1       18.00       17.64      1.34 o 
  -5   1   1      145.90      148.20      3.13 o 
  -4   1   1      294.48      362.92      4.23 o 
  -3   1   1      331.76      331.30      2.59 o 
  -2   1   1     7008.63     7094.71     25.07 o 
  -1   1   1        2.09        1.92      0.27 o 
   1   1   1     3602.98     3546.69     10.05 o 
   2   1   1       64.97       65.13      0.95 o 
   3   1   1      758.61      816.15      5.52 o 
   4   1   1      281.37      324.56      3.29 o 
   5   1   1       13.02       12.76      1.14 o 
   6   1   1       23.51       25.10      2.33 o 
   7   1   1       14.74       12.10      1.90 o 
   8   1   1      166.83      155.13      5.98 o 
   9   1   1        1.02        1.45      3.59 o 
  -9   2   1        3.22        0.00      3.89 o 
  -8   2   1       33.02       33.45      3.35 o 
  -7   2   1       55.00       49.82      3.00 o 
  -6   2   1      147.26      147.98      3.56 o 
  -5   2   1      447.47      494.20      5.54 o 
  -4   2   1      234.54      223.98      3.71 o 
  -3   2   1       45.96       46.23      1.21 o 
  -2   2   1     6995.41     7277.53     30.36 o 
  -1   2   1      857.22      765.88      4.20 o 
   0   2   1     2598.34     2532.74     11.13 o 
   1   2   1      314.76      297.86      1.84 o 
   2   2   1     5522.56     5549.34     14.88 o 
   3   2   1      708.36      741.44      4.23 o 
   4   2   1      676.71      714.65      6.19 o 
   5   2   1      419.99      429.28      4.13 o 
   6   2   1      217.73      227.65      4.80 o 
   7   2   1        4.81        3.54      2.26 o 
   8   2   1        0.02        0.00      3.06 o 
   9   2   1       23.90       24.02      5.22 o 
  -9   3   1        0.27        0.00      3.64 o 
  -8   3   1        1.18        0.00      2.73 o 
  -7   3   1      121.95      113.36      3.83 o 
  -6   3   1       62.49       66.46      2.77 o 
  -5   3   1      508.97      521.58      5.83 o 
  -4   3   1     2575.25     2601.16     23.09 o 
  -3   3   1      314.35      309.70      2.85 o 
  -2   3   1      537.79      555.16      3.28 o 
  -1   3   1     1656.27     1576.57      6.56 o 
   0   3   1      934.61      921.05      4.97 o 
   1   3   1       25.01       25.66      0.84 o 
   2   3   1     1460.08     1432.41      6.22 o 
   3   3   1      363.56      365.10      3.02 o 
   4   3   1      360.63      343.14      3.06 o 
   5   3   1       19.66       22.22      1.24 o 
   6   3   1      225.83      223.46      4.71 o 
   7   3   1       43.30       46.80      3.04 o 
   8   3   1       33.08       27.87      4.20 o 
   9   3   1        8.64        8.78      3.98 o 
  -9   4   1        2.37        6.29      4.08 o 
  -8   4   1       10.64        4.97      2.85 o 
  -7   4   1       30.55       26.46      3.24 o 
  -6   4   1      182.81      200.54      4.31 o 
  -5   4   1      131.69      134.93      3.45 o 
  -4   4   1     3862.62     3913.72     20.53 o 
  -3   4   1      873.03      972.18      6.76 o 
  -2   4   1      186.62      210.25      1.95 o 
  -1   4   1      315.11      273.93      2.05 o 
   0   4   1       29.53       35.13      1.31 o 
   1   4   1     2370.15     2312.90     11.23 o 
   2   4   1      658.94      606.72      3.79 o 
   3   4   1     1638.80     1788.83      7.50 o 
   4   4   1     3404.25     3458.11     11.07 o 
   5   4   1      166.04      166.06      4.53 o 
   6   4   1      110.58      111.43      3.21 o 
   7   4   1        0.16        0.00      2.23 o 
   8   4   1        1.29        0.00      3.57 o 
   9   4   1       14.09       19.75      4.09 o 
  -9   5   1       25.51       32.55      5.30 o 
  -8   5   1        7.46        9.42      2.85 o 
  -7   5   1        4.80        2.95      2.41 o 
  -6   5   1     2495.92     2472.24     19.70 o 
  -5   5   1       47.28       50.89      2.66 o 
  -4   5   1       32.10       39.04      1.63 o 
  -3   5   1      662.78      663.82      4.09 o 
  -2   5   1      382.17      439.07      4.22 o 
  -1   5   1     2643.91     2674.29     13.18 o 
   0   5   1      818.12      817.85      5.27 o 
   1   5   1       32.68       36.65      1.31 o 
   2   5   1     1745.41     1850.45      9.40 o 
   3   5   1      507.11      555.64      5.14 o 
   4   5   1       46.77       39.69      1.47 o 
   5   5   1      112.69      104.11      3.44 o 
   6   5   1      261.92      262.25      5.04 o 
   7   5   1      195.96      192.80      5.19 o 
   8   5   1       69.76       57.75      5.83 o 
  -9   6   1        3.45        3.39      4.36 o 
  -8   6   1        4.70       10.40      3.12 o 
  -7   6   1      233.64      233.90      8.05 o 
  -6   6   1      418.47      419.20      8.66 o 
  -5   6   1      616.29      599.32      5.25 o 
  -4   6   1      222.19      217.90      4.40 o 
  -3   6   1        4.72        8.15      1.01 o 
  -2   6   1      255.70      263.10      3.14 o 
  -1   6   1      281.16      269.51      3.79 o 
   0   6   1      727.02      712.59     12.60 o 
   1   6   1      253.69      269.52      4.24 o 
   2   6   1     4559.24     4940.89     16.24 o 
   3   6   1      298.21      252.87      3.22 o 
   4   6   1      284.47      269.88      4.97 o 
   5   6   1      104.07      109.21      3.47 o 
   6   6   1       31.64       27.69      2.63 o 
   7   6   1       28.40       24.61      2.76 o 
   8   6   1        0.51        2.66      3.66 o 
  -8   7   1      129.90      104.74      5.82 o 
  -7   7   1        0.39        0.00      2.68 o 
  -6   7   1       48.56       48.98      4.07 o 
  -5   7   1        0.04        0.31      1.13 o 
  -4   7   1      341.99      346.46      6.59 o 
  -3   7   1      678.10      632.86      5.32 o 
  -2   7   1     1595.16     1596.20     14.07 o 
  -1   7   1      436.92      413.94      8.57 o 
   0   7   1      106.99       84.94      3.70 o 
   1   7   1     1884.77     2011.02     21.03 o 
   2   7   1      300.07      337.66      4.77 o 
   3   7   1        1.30        2.92      1.46 o 
   4   7   1      314.00      296.98      4.60 o 
   5   7   1      465.88      471.22      5.80 o 
   6   7   1       38.16       38.29      3.24 o 
   7   7   1      204.76      229.94      5.89 o 
   8   7   1        1.09        2.19      3.26 o 
  -8   8   1      210.56      200.70      7.67 o 
  -7   8   1       94.62      108.09      4.91 o 
  -6   8   1      389.90      398.78      7.83 o 
  -5   8   1       44.12       38.56      2.54 o 
  -4   8   1       28.86       27.42      1.70 o 
  -3   8   1       41.61       37.15      1.64 o 
  -2   8   1      121.95      138.78      2.53 o 
  -1   8   1      253.28      261.46      5.65 o 
   0   8   1     1165.45     1190.63     11.63 o 
   1   8   1     1112.84     1145.10     11.17 o 
   2   8   1        8.26        2.37      0.94 o 
   3   8   1      301.42      299.98      4.83 o 
   4   8   1       50.52       49.68      2.26 o 
   5   8   1       67.87       69.13      2.76 o 
   6   8   1      302.11      278.30      6.71 o 
   7   8   1       43.98       43.14      3.20 o 
   8   8   1        0.97        2.74      3.39 o 
  -8   9   1       71.60       63.63      4.97 o 
  -7   9   1        1.24        0.66      2.85 o 
  -6   9   1      165.33      155.91      5.81 o 
  -5   9   1      279.18      260.78      7.20 o 
  -4   9   1      595.38      578.28      8.01 o 
  -3   9   1      284.37      291.01      4.44 o 
  -2   9   1      528.36      515.76      5.96 o 
  -1   9   1     1243.91     1200.30     12.57 o 
   0   9   1      157.68      160.78      4.88 o 
   1   9   1      405.37      400.85      8.87 o 
   2   9   1       35.37       43.66      1.79 o 
   3   9   1        1.44        2.02      1.67 o 
   4   9   1      136.29      142.36      4.49 o 
   5   9   1      452.54      437.38      6.55 o 
   6   9   1       86.71       86.44      4.29 o 
   7   9   1       12.47       15.35      2.94 o 
   8   9   1        7.25        3.99      3.31 o 
  -8  10   1       58.16       65.61      5.09 o 
  -7  10   1       45.16       39.74      3.96 o 
  -6  10   1        3.06        0.00      3.37 o 
  -5  10   1        0.66        1.52      1.92 o 
  -4  10   1        8.79        9.51      2.04 o 
  -3  10   1       11.93       10.07      1.57 o 
  -2  10   1      101.73      100.23      3.41 o 
  -1  10   1       68.99       64.26      3.70 o 
   0  10   1      234.64      241.13      9.35 o 
   1  10   1      430.46      426.84      6.67 o 
   2  10   1      366.63      368.88      6.84 o 
   3  10   1      111.56      107.55      4.44 o 
   4  10   1       46.10       45.98      2.79 o 
   5  10   1       26.18       25.38      2.68 o 
   6  10   1       27.24       27.89      3.12 o 
   7  10   1        1.30        2.83      2.96 o 
  -7  11   1        6.65        2.70      3.28 o 
  -6  11   1        3.40        2.27      3.57 o 
  -5  11   1        0.93        0.00      2.36 o 
  -4  11   1       81.87       67.34      3.15 o 
  -3  11   1      293.41      274.19      7.14 o 
  -2  11   1     1303.97     1326.90     14.70 o 
  -1  11   1        1.19        0.52      2.76 o 
   0  11   1        8.32        5.41      2.52 o 
   1  11   1      387.34      372.67      8.07 o 
   2  11   1       10.85        6.94      1.78 o 
   3  11   1        1.58        1.13      2.74 o 
   4  11   1       16.90       14.62      2.52 o 
   5  11   1      185.20      171.49      5.32 o 
   6  11   1      111.74      109.15      5.46 o 
   7  11   1       16.58       15.82      4.83 o 
  -7  12   1      102.24       99.13      5.90 o 
  -6  12   1        7.01        3.63      3.20 o 
  -5  12   1        0.01        0.00      3.61 o 
  -4  12   1       11.92       15.94      3.23 o 
  -3  12   1        0.00        0.00      2.80 o 
  -2  12   1      449.13      428.68      9.26 o 
  -1  12   1      171.49      154.67      6.21 o 
   0  12   1      537.40      565.49     10.49 o 
   1  12   1       29.03       28.96      4.30 o 
   2  12   1       49.48       58.74      4.12 o 
   3  12   1      200.18      181.74      6.23 o 
   4  12   1       59.47       42.83      3.61 o 
   5  12   1        2.57        7.21      3.20 o 
   6  12   1        0.02        2.17      3.73 o 
  -6  13   1        5.64        5.79      3.70 o 
  -5  13   1        9.97        4.15      3.32 o 
  -4  13   1        7.81        8.36      3.00 o 
  -3  13   1       22.57       19.79      3.42 o 
  -2  13   1       17.40       13.60      3.54 o 
  -1  13   1      214.67      195.60      9.27 o 
   0  13   1      543.20      558.07     11.34 o 
   1  13   1      168.79      179.95      6.98 o 
   2  13   1       17.07       15.28      3.41 o 
   3  13   1        0.00        2.53      3.08 o 
   4  13   1       25.02       20.84      3.12 o 
   5  13   1        8.14       15.07      4.32 o 
   6  13   1        8.91       11.20      4.21 o 
  -6  14   1        4.00        3.15      3.85 o 
  -5  14   1        5.73        5.20      4.23 o 
  -4  14   1       35.23       39.59      4.25 o 
  -3  14   1       15.55       11.42      3.35 o 
  -2  14   1       76.48       77.90      4.95 o 
  -1  14   1       73.47       66.54      5.03 o 
   0  14   1       52.56       57.46      5.08 o 
   1  14   1        7.49       12.03      3.61 o 
   2  14   1      154.14      130.38      6.10 o 
   3  14   1       20.47       17.69      3.40 o 
   4  14   1       14.13       11.92      3.15 o 
   5  14   1        0.27        0.76      3.67 o 
  -5  15   1        0.49        1.44      3.70 o 
  -4  15   1       25.01       15.47      3.74 o 
  -3  15   1        3.02        0.00      3.54 o 
  -2  15   1      107.34      106.61      5.96 o 
  -1  15   1        3.22        0.00      3.49 o 
   0  15   1        0.34        0.00      3.38 o 
   1  15   1        9.67        7.25      3.59 o 
   2  15   1       62.77       75.18      7.51 o 
   3  15   1        0.49        3.39      3.73 o 
   4  15   1        0.70        1.64      3.21 o 
   5  15   1       10.36       13.77      4.68 o 
  -4  16   1       17.84       12.88      3.50 o 
  -3  16   1        7.47        0.99      3.68 o 
  -2  16   1       43.42       46.51      4.96 o 
  -1  16   1       28.12       29.02      4.36 o 
   0  16   1        3.05        0.00      3.65 o 
   1  16   1        2.41        2.20      3.61 o 
   2  16   1       93.16      101.27      6.12 o 
   3  16   1       33.73       49.90      4.98 o 
   4  16   1       64.46       67.53      6.27 o 
  -3  17   1       43.81       56.78      5.62 o 
  -2  17   1        1.37        0.00      3.82 o 
  -1  17   1       33.71       37.49      4.79 o 
   0  17   1        7.25        9.00      3.72 o 
   1  17   1       30.68       34.83      4.80 o 
   2  17   1       49.08       55.06      5.12 o 
   3  17   1       26.45       35.12      5.09 o 
  -1  18   1        0.03        2.41      4.03 o 
   0  18   1       19.06       18.29      4.40 o 
  -9   0   2       49.07       43.11      9.42 o 
  -8   0   2       29.13       23.50      4.84 o 
  -7   0   2      114.49      106.67      5.83 o 
  -6   0   2      487.21      490.78      8.78 o 
  -5   0   2      237.49      226.39      3.86 o 
  -4   0   2      290.18      320.45      4.60 o 
  -3   0   2     2079.55     1910.36     10.75 o 
  -2   0   2      927.98      807.44      3.96 o 
  -1   0   2     7574.63     7486.81     40.16 o 
   0   0   2     7969.45     7411.91     39.91 o 
   1   0   2      231.27      227.55      3.29 o 
   2   0   2      505.59      505.22      3.38 o 
   3   0   2     9126.21     9301.70     49.20 o 
   4   0   2      270.71      325.97      5.81 o 
   5   0   2      513.93      463.45      6.04 o 
   6   0   2      202.72      211.83      5.60 o 
   7   0   2      342.82      320.23     13.59 o 
   8   0   2      200.32      216.95      9.29 o 
   9   0   2        1.22        0.72      5.04 o 
  -9   1   2       58.98       61.97      7.54 o 
  -8   1   2       42.42       51.74      3.80 o 
  -7   1   2       59.98       55.42      3.47 o 
  -6   1   2      120.02      117.49      3.14 o 
  -5   1   2      123.86      116.72      2.93 o 
  -4   1   2     1590.05     1593.19     13.07 o 
  -3   1   2        5.52        8.66      0.64 o 
  -2   1   2    20990.66    21275.23    124.29 o 
  -1   1   2     4312.15     4273.63     14.66 o 
   0   1   2     1206.93     1103.70      5.37 o 
   1   1   2     3325.30     3410.53     13.56 o 
   2   1   2      122.69      147.18      1.39 o 
   3   1   2      666.02      689.07      3.74 o 
   4   1   2      171.25      172.92      2.63 o 
   5   1   2      220.55      226.13      3.00 o 
   6   1   2      253.72      238.70      4.21 o 
   7   1   2       18.73       27.54      3.05 o 
   8   1   2       46.01       57.23      4.03 o 
   9   1   2        9.38       10.67      3.88 o 
  -9   2   2        0.13        0.00      4.44 o 
  -8   2   2       18.21       18.20      3.00 o 
  -7   2   2      241.38      230.35      5.10 o 
  -6   2   2       92.79       85.04      3.01 o 
  -5   2   2        9.22        2.32      1.33 o 
  -4   2   2     1557.52     1593.75      9.24 o 
  -3   2   2      509.55      468.79      3.16 o 
  -2   2   2     3692.50     3744.93      8.54 o 
  -1   2   2     6495.47     6565.55     28.85 o 
   0   2   2      221.79      259.13      2.36 o 
   1   2   2     2178.49     2062.03      8.90 o 
   2   2   2       42.95       52.54      0.94 o 
   3   2   2      805.14      747.87      3.94 o 
   4   2   2      465.77      469.93      4.58 o 
   5   2   2      880.94      840.13      6.81 o 
   6   2   2      570.00      579.91     11.30 o 
   7   2   2       81.02       72.67      3.50 o 
   8   2   2       36.93       35.44      3.73 o 
   9   2   2        4.41        1.22      4.08 o 
  -9   3   2        0.18        0.51      3.04 o 
  -8   3   2       22.72       20.09      3.10 o 
  -7   3   2       47.94       50.55      3.26 o 
  -6   3   2      120.67      116.21      3.32 o 
  -5   3   2       42.10       50.09      2.17 o 
  -4   3   2     2163.92     2164.21     10.66 o 
  -3   3   2        7.53       10.17      0.79 o 
  -2   3   2       81.44       88.93      1.39 o 
  -1   3   2       82.04       86.34      1.30 o 
   0   3   2     2073.88     2002.71      9.16 o 
   1   3   2     4271.30     4062.80     16.97 o 
   2   3   2       19.74       16.55      0.61 o 
   3   3   2       93.13       87.58      1.44 o 
   4   3   2      200.96      234.96      2.78 o 
   5   3   2        6.55        6.70      1.10 o 
   6   3   2        3.97        2.13      1.99 o 
   7   3   2       77.56       77.09      3.58 o 
   8   3   2        1.60        3.16      3.31 o 
   9   3   2        0.04        0.00      4.13 o 
  -9   4   2        0.27        0.00      3.10 o 
  -8   4   2        0.95        1.54      2.93 o 
  -7   4   2       18.34       17.32      3.52 o 
  -6   4   2      425.46      418.03      6.12 o 
  -5   4   2      214.08      208.35      5.38 o 
  -4   4   2     4495.99     4574.49     20.34 o 
  -3   4   2     2076.80     2056.09     10.39 o 
  -2   4   2       82.34       82.32      1.52 o 
  -1   4   2      733.03      779.96      5.85 o 
   0   4   2       79.94       84.89      1.77 o 
   1   4   2      825.27      873.23      6.86 o 
   2   4   2       78.07       94.74      1.49 o 
   3   4   2     2931.50     3103.24     18.04 o 
   4   4   2      847.06      881.65      5.43 o 
   5   4   2      165.92      161.37      2.68 o 
   6   4   2      422.78      411.47      6.27 o 
   7   4   2        1.90        1.14      2.23 o 
   8   4   2       26.23       24.87      4.30 o 
  -9   5   2        1.35        3.07      3.15 o 
  -8   5   2      124.57      125.18      6.16 o 
  -7   5   2        0.28        0.00      2.39 o 
  -6   5   2     1055.12     1016.18      9.15 o 
  -5   5   2        0.19        0.00      1.17 o 
  -4   5   2      174.64      181.92      3.78 o 
  -3   5   2      734.88      802.17      6.44 o 
  -2   5   2      690.00      665.21      3.97 o 
  -1   5   2       68.56       68.82      1.53 o 
   0   5   2      339.90      361.97      3.85 o 
   1   5   2      272.18      293.67      4.00 o 
   2   5   2      508.40      586.84      4.19 o 
   3   5   2      432.09      413.05      4.39 o 
   4   5   2      159.58      160.92      2.77 o 
   5   5   2      135.56      127.48      2.58 o 
   6   5   2      269.28      265.36      5.65 o 
   7   5   2        0.70        0.89      2.03 o 
   8   5   2       13.97       15.42      4.43 o 
  -9   6   2        1.65        0.00      3.14 o 
  -8   6   2        1.19        3.73      3.41 o 
  -7   6   2       23.61       23.13      3.11 o 
  -6   6   2      165.58      159.18      5.39 o 
  -5   6   2      499.08      464.36      5.53 o 
  -4   6   2      186.01      186.98      3.82 o 
  -3   6   2     1071.21     1153.45      7.19 o 
  -2   6   2      133.87      118.29      1.76 o 
  -1   6   2        0.06        0.76      0.70 o 
   0   6   2      305.58      322.35      4.66 o 
   1   6   2      215.44      204.78      3.61 o 
   2   6   2     1013.01     1058.79      6.65 o 
   3   6   2      459.94      460.63      4.40 o 
   4   6   2       64.18       63.57      1.99 o 
   5   6   2     1115.71     1110.16     11.16 o 
   6   6   2       82.70       84.83      3.57 o 
   7   6   2        2.52        5.19      2.07 o 
   8   6   2        1.93        4.83      4.66 o 
  -8   7   2      153.98      141.46      7.05 o 
  -7   7   2        2.91        4.38      2.68 o 
  -6   7   2      411.60      383.15      8.65 o 
  -5   7   2        0.05        0.32      1.48 o 
  -4   7   2       29.84       29.45      2.05 o 
  -3   7   2      143.92      122.07      2.55 o 
  -2   7   2      936.80     1010.34      7.20 o 
  -1   7   2       37.10       41.60      1.62 o 
   0   7   2      561.90      612.40      6.20 o 
   1   7   2     2297.71     2560.00     17.92 o 
   2   7   2      158.15      189.52      3.49 o 
   3   7   2       43.81       40.85      2.07 o 
   4   7   2      108.39      111.07      3.58 o 
   5   7   2      256.63      246.26      4.86 o 
   6   7   2        0.61        0.00      2.10 o 
   7   7   2      101.61      103.29      4.27 o 
   8   7   2        7.15        2.48      4.77 o 
  -8   8   2      115.21      103.43      8.04 o 
  -7   8   2        2.24        5.11      2.84 o 
  -6   8   2      256.96      271.66      8.75 o 
  -5   8   2      196.69      185.59      5.15 o 
  -4   8   2        3.22        4.16      0.84 o 
  -3   8   2       83.68      106.63      2.33 o 
  -2   8   2      208.16      212.76      3.34 o 
  -1   8   2       11.37       15.73      1.72 o 
   0   8   2      757.23      800.59      8.99 o 
   1   8   2       78.19       64.68      3.56 o 
   2   8   2      201.53      193.96      5.53 o 
   3   8   2        0.55        1.24      1.72 o 
   4   8   2      133.95      149.43      4.27 o 
   5   8   2       56.63       58.73      2.92 o 
   6   8   2        4.35        2.98      2.40 o 
   7   8   2       26.31       28.02      3.90 o 
   8   8   2        4.50        2.55      4.75 o 
  -8   9   2       27.44       14.07      3.73 o 
  -7   9   2       63.72       71.59      4.45 o 
  -6   9   2      199.94      184.10      7.57 o 
  -5   9   2      108.34      111.97      3.83 o 
  -4   9   2      442.56      436.48      7.36 o 
  -3   9   2      724.34      713.31      9.54 o 
  -2   9   2      110.06      111.49      3.01 o 
  -1   9   2       30.28       35.97      2.45 o 
   0   9   2       70.19       53.53      2.83 o 
   1   9   2       28.47       26.17      1.86 o 
   2   9   2       88.71       82.20      3.20 o 
   3   9   2       60.27       62.02      3.83 o 
   4   9   2        0.66        1.39      2.29 o 
   5   9   2      601.95      593.90      7.77 o 
   6   9   2       57.88       57.99      3.64 o 
   7   9   2        1.15        1.83      2.73 o 
  -8  10   2        1.09        2.63      3.70 o 
  -7  10   2       23.03       21.52      3.58 o 
  -6  10   2       18.06       19.85      3.89 o 
  -5  10   2       19.34       22.60      3.38 o 
  -4  10   2      273.62      259.92     11.52 o 
  -3  10   2        0.02        1.58      1.32 o 
  -2  10   2      350.66      351.33      7.39 o 
  -1  10   2        5.99        7.90      2.75 o 
   0  10   2      180.18      169.80      6.16 o 
   1  10   2       94.87       84.52      2.03 o 
   2  10   2       44.68       37.59      2.76 o 
   3  10   2       10.56        4.03      2.85 o 
   4  10   2       32.28       25.83      2.97 o 
   5  10   2        9.87        6.51      2.25 o 
   6  10   2       38.79       51.26      4.05 o 
   7  10   2       14.30       15.78      3.13 o 
  -7  11   2        3.06        4.00      3.10 o 
  -6  11   2       11.27        8.17      3.64 o 
  -5  11   2        8.69        7.13      2.47 o 
  -4  11   2       38.92       37.88      3.53 o 
  -3  11   2       14.75       14.29      2.21 o 
  -2  11   2      352.85      331.13      8.03 o 
  -1  11   2     1263.44     1251.17     14.57 o 
   0  11   2        0.65        1.01      2.61 o 
   1  11   2      269.28      258.59      4.25 o 
   2  11   2      364.78      389.17      7.44 o 
   3  11   2      176.34      172.38      5.81 o 
   4  11   2       23.87       25.05      2.79 o 
   5  11   2       16.81        8.62      2.84 o 
   6  11   2      168.98      187.74      7.03 o 
   7  11   2       24.18       29.15      3.98 o 
  -7  12   2       15.34       18.33      4.33 o 
  -6  12   2        5.43        2.28      3.36 o 
  -5  12   2      297.71      278.29      9.61 o 
  -4  12   2      129.27      130.80      6.93 o 
  -3  12   2        3.99        3.65      2.94 o 
  -2  12   2       90.22       84.29      5.06 o 
  -1  12   2     1019.30      995.76     13.82 o 
   0  12   2       23.69       27.94      3.94 o 
   1  12   2        2.34        3.42      2.93 o 
   2  12   2       46.49       41.36      3.80 o 
   3  12   2       22.88       16.28      4.30 o 
   4  12   2       91.46       86.98      5.22 o 
   5  12   2       23.50       27.99      3.46 o 
   6  12   2        4.76        0.52      3.77 o 
  -6  13   2        8.38       10.91      3.64 o 
  -5  13   2        0.01        1.26      3.65 o 
  -4  13   2       22.26       16.46      3.10 o 
  -3  13   2        0.02        0.00      3.23 o 
  -2  13   2       73.13       75.85      4.66 o 
  -1  13   2       28.25       30.56      5.69 o 
   0  13   2     3236.57     3317.19     38.50 o 
   1  13   2      362.65      363.07      9.32 o 
   2  13   2      178.76      165.03      7.72 o 
   3  13   2        2.63        0.00      2.85 o 
   4  13   2        3.76        3.64      2.95 o 
   5  13   2       31.58       31.76      4.72 o 
   6  13   2       13.22       12.76      4.21 o 
  -6  14   2       10.53        8.61      3.61 o 
  -5  14   2       81.16      108.66      6.93 o 
  -4  14   2      130.23      116.69      6.23 o 
  -3  14   2        2.22        3.41      3.05 o 
  -2  14   2       76.78       77.79      5.00 o 
  -1  14   2      109.65      106.45      9.94 o 
   0  14   2       20.46       20.08      4.07 o 
   1  14   2      127.16      133.73      9.65 o 
   2  14   2        7.61        6.95      3.37 o 
   3  14   2        8.11        5.99      2.98 o 
   4  14   2      137.04      136.12      6.12 o 
   5  14   2       27.78       50.02      5.86 o 
  -5  15   2        4.87        0.00      3.93 o 
  -4  15   2        5.61        3.11      3.41 o 
  -3  15   2       69.75       69.60      5.61 o 
  -2  15   2        2.86        6.10      3.31 o 
  -1  15   2      177.94      188.47     10.53 o 
   0  15   2        0.04        0.30      3.52 o 
   1  15   2        9.17        8.63      3.51 o 
   2  15   2      365.96      394.67     10.27 o 
   3  15   2      155.25      163.48      6.99 o 
   4  15   2        1.34        1.05      3.19 o 
  -4  16   2        2.89        1.89      3.61 o 
  -3  16   2       39.39       48.18      4.75 o 
  -2  16   2       52.22       43.98      4.68 o 
  -1  16   2        0.15        0.00      3.57 o 
   0  16   2        3.00        4.08      3.55 o 
   1  16   2        4.43        5.15      3.70 o 
   2  16   2      216.79      224.65     11.26 o 
   3  16   2      152.89      158.73      8.64 o 
   4  16   2       16.18       19.74      6.92 o 
  -3  17   2       38.95       51.12      5.22 o 
  -2  17   2        1.17        0.00      3.82 o 
  -1  17   2       19.32       17.42      4.00 o 
   0  17   2       93.77       96.97      6.25 o 
   1  17   2       16.79       24.74      4.34 o 
   2  17   2        8.65        6.87      4.00 o 
   0  18   2        0.13        0.00      4.10 o 
  -9   1   3        0.43        3.79      3.99 o 
  -8   1   3       14.05       13.73      3.81 o 
  -7   1   3       39.67       35.72      3.31 o 
  -6   1   3        4.88        2.61      1.39 o 
  -5   1   3        3.83        1.42      1.41 o 
  -4   1   3       18.75       24.08      0.90 o 
  -3   1   3       13.53       13.21      0.67 o 
  -2   1   3      613.87      604.78      3.40 o 
  -1   1   3    16964.37    16456.64    126.28 o 
   0   1   3    11146.37    10925.04     61.33 o 
   1   1   3        1.11        2.22      0.45 o 
   2   1   3      320.35      301.77      2.30 o 
   3   1   3     1477.17     1505.48      6.42 o 
   4   1   3       72.41       89.83      1.69 o 
   5   1   3        0.05        0.96      1.00 o 
   6   1   3      200.10      174.26      3.38 o 
   7   1   3       29.63       24.80      3.02 o 
   8   1   3        1.09        0.35      3.00 o 
  -9   2   3        9.31       12.98      3.81 o 
  -8   2   3       13.93       10.29      2.68 o 
  -7   2   3       63.36       68.60      5.13 o 
  -6   2   3      107.48      102.79      3.23 o 
  -5   2   3        1.48        1.02      1.33 o 
  -4   2   3      975.56      987.49      6.39 o 
  -3   2   3     1742.91     1753.04      7.82 o 
  -2   2   3       14.18       21.11      0.67 o 
  -1   2   3     1120.58     1058.21      3.90 o 
   0   2   3       88.59       81.03      1.12 o 
   1   2   3      521.15      492.10      3.13 o 
   2   2   3       61.18       51.85      1.09 o 
   3   2   3        0.39        2.22      0.78 o 
   4   2   3       28.71       31.97      1.03 o 
   5   2   3        5.47        5.96      0.94 o 
   6   2   3        6.19        5.79      1.86 o 
   7   2   3        2.86        0.41      2.66 o 
   8   2   3        0.27        0.00      3.00 o 
  -9   3   3        0.23        0.00      3.20 o 
  -8   3   3       95.07      108.12      5.25 o 
  -7   3   3      322.20      323.85      8.68 o 
  -6   3   3        0.77        3.33      1.72 o 
  -5   3   3       28.66       30.98      2.01 o 
  -4   3   3     2201.23     2156.22     16.44 o 
  -3   3   3      622.76      626.17      4.40 o 
  -2   3   3      355.36      382.56      3.62 o 
  -1   3   3       48.60       48.11      1.14 o 
   0   3   3     1981.07     1861.59     10.63 o 
   1   3   3      252.39      243.06      2.11 o 
   2   3   3      839.81      761.86      4.91 o 
   3   3   3      214.60      204.19      2.23 o 
   4   3   3      556.78      532.54      4.86 o 
   5   3   3      219.46      217.51      3.66 o 
   6   3   3       78.78       72.34      3.12 o 
   7   3   3        4.44        2.43      2.52 o 
   8   3   3        4.84        6.38      3.02 o 
  -9   4   3        8.40        4.73      3.21 o 
  -8   4   3       12.98        9.96      3.78 o 
  -7   4   3       68.87       70.52      6.56 o 
  -6   4   3        8.73        7.87      1.73 o 
  -5   4   3      388.19      387.00      4.69 o 
  -4   4   3      320.33      382.89      5.84 o 
  -3   4   3      458.13      476.25      3.90 o 
  -2   4   3        1.45        5.96      0.71 o 
  -1   4   3      909.03      884.22      8.88 o 
   0   4   3        1.09        0.17      0.55 o 
   1   4   3     1359.15     1325.73      5.08 o 
   2   4   3       82.72       94.68      1.36 o 
   3   4   3        7.59        9.19      0.82 o 
   4   4   3       24.70       19.96      1.16 o 
   5   4   3      562.86      558.46      4.90 o 
   6   4   3      164.25      151.83      4.52 o 
   7   4   3       17.42       19.33      2.80 o 
   8   4   3        0.46        4.27      3.46 o 
  -9   5   3        5.54        8.99      3.34 o 
  -8   5   3      273.16      276.44      8.74 o 
  -7   5   3      147.71      143.61      9.37 o 
  -6   5   3     1784.99     1728.84     15.19 o 
  -5   5   3      542.32      564.23      8.95 o 
  -4   5   3       83.26       94.73      2.20 o 
  -3   5   3      379.52      415.78      4.95 o 
  -2   5   3      108.90      117.97      1.88 o 
  -1   5   3      427.53      458.58      4.50 o 
   0   5   3     2437.54     2391.43     11.97 o 
   1   5   3     3473.46     3660.45     10.72 o 
   2   5   3     1555.88     1513.89      8.22 o 
   3   5   3       68.76       65.08      1.67 o 
   4   5   3       21.91       27.47      1.38 o 
   5   5   3        6.70        7.38      1.84 o 
   6   5   3      279.36      266.75      6.41 o 
   7   5   3      173.57      154.77      5.81 o 
   8   5   3        8.05        5.90      4.75 o 
  -9   6   3        6.70        4.66      3.84 o 
  -8   6   3      367.92      333.04      9.55 o 
  -7   6   3       73.23       62.47      4.08 o 
  -6   6   3      742.25      726.32     10.35 o 
  -5   6   3      116.82      120.79      2.50 o 
  -4   6   3      186.32      191.51      4.08 o 
  -3   6   3      100.01       78.82      2.76 o 
  -2   6   3     2223.94     2241.50     10.91 o 
  -1   6   3       70.60       50.88      1.87 o 
   0   6   3      251.64      292.02      4.09 o 
   1   6   3     1622.64     1703.52     10.03 o 
   2   6   3      608.15      674.97      5.77 o 
   3   6   3        4.28        4.95      0.98 o 
   4   6   3      153.97      148.78      2.95 o 
   5   6   3     1502.77     1517.16     13.25 o 
   6   6   3       12.23       18.17      2.43 o 
   7   6   3      227.88      228.17      7.90 o 
   8   6   3       84.71       90.80      7.28 o 
  -8   7   3      201.30      205.26      7.92 o 
  -7   7   3      110.65      121.31      5.23 o 
  -6   7   3       12.90       18.18      3.36 o 
  -5   7   3      232.55      236.59      5.21 o 
  -4   7   3       57.98       56.17      2.64 o 
  -3   7   3      209.83      209.34      3.70 o 
  -2   7   3       17.17       19.27      1.45 o 
  -1   7   3      561.14      564.50      5.54 o 
   0   7   3     1353.06     1360.59     13.57 o 
   1   7   3       71.13       58.53      2.84 o 
   2   7   3     1294.04     1336.30      8.69 o 
   3   7   3      394.94      363.30      5.18 o 
   4   7   3      628.86      611.55      5.98 o 
   5   7   3       30.66       34.65      2.51 o 
   6   7   3        8.62        7.68      2.26 o 
   7   7   3        8.91        8.12      2.89 o 
   8   7   3        3.50        5.19      3.72 o 
  -8   8   3      361.32      319.26      9.64 o 
  -7   8   3       43.73       42.49      3.76 o 
  -6   8   3      969.77      989.90     14.03 o 
  -5   8   3      321.88      307.53      7.08 o 
  -4   8   3       76.97       81.15      3.64 o 
  -3   8   3      691.06      668.46      9.58 o 
  -2   8   3       15.63       20.65      1.11 o 
  -1   8   3     1910.13     1974.81     12.68 o 
   0   8   3     1593.23     1688.49     14.26 o 
   1   8   3       46.75       68.86      3.74 o 
   2   8   3      330.81      347.12      7.40 o 
   3   8   3      178.26      188.18      5.44 o 
   4   8   3       60.94       64.80      3.61 o 
   5   8   3      118.87      107.20      3.51 o 
   6   8   3      131.02      125.01      5.72 o 
   7   8   3       28.97       35.52      3.47 o 
  -8   9   3       16.01       10.56      3.59 o 
  -7   9   3       13.54       10.52      2.98 o 
  -6   9   3       11.09       12.49      3.73 o 
  -5   9   3        2.44        2.98      2.48 o 
  -4   9   3      575.18      575.71      9.24 o 
  -3   9   3       47.51       44.92      1.84 o 
  -2   9   3     1059.63     1116.55     11.38 o 
  -1   9   3       61.34       65.34      2.14 o 
   0   9   3        9.82       12.14      2.40 o 
   1   9   3      128.26      111.82      4.75 o 
   2   9   3      132.17      130.11      5.11 o 
   3   9   3      445.07      435.14      7.50 o 
   4   9   3      824.09      833.69     11.26 o 
   5   9   3      207.52      190.96      4.53 o 
   6   9   3        7.56        9.68      3.06 o 
   7   9   3       19.19       18.35      3.16 o 
  -8  10   3       10.42        7.93      3.56 o 
  -7  10   3        1.63        0.06      2.90 o 
  -6  10   3       65.56       63.81      5.37 o 
  -5  10   3       19.44       14.67      2.55 o 
  -4  10   3      593.66      637.92     11.92 o 
  -3  10   3      950.04      903.82     11.64 o 
  -2  10   3      296.56      324.41      6.60 o 
  -1  10   3      915.41      915.40     13.12 o 
   0  10   3      113.04      121.32      2.47 o 
   1  10   3        7.45        4.90      2.63 o 
   2  10   3        1.34        0.68      2.44 o 
   3  10   3      293.66      275.75      8.84 o 
   4  10   3      344.74      333.55      8.08 o 
   5  10   3        1.87        6.49      2.21 o 
   6  10   3       11.28       17.08      2.99 o 
   7  10   3        4.61        6.23      2.90 o 
  -7  11   3        0.05        0.00      3.04 o 
  -6  11   3       48.27       61.82      5.36 o 
  -5  11   3       32.89       28.27      3.48 o 
  -4  11   3      259.19      241.47      6.83 o 
  -3  11   3        0.16        0.00      3.07 o 
  -2  11   3      123.10      122.65      5.50 o 
  -1  11   3       89.16       89.15      3.48 o 
   0  11   3       16.32       15.36      1.80 o 
   1  11   3       12.58       10.64      1.24 o 
   2  11   3       32.78       40.11      3.94 o 
   3  11   3      181.40      169.91      8.16 o 
   4  11   3       90.78       86.38      6.80 o 
   5  11   3        6.45       13.65      3.06 o 
   6  11   3       24.26       26.11      3.41 o 
  -7  12   3        6.22       10.21      4.88 o 
  -6  12   3        6.08        3.86      3.57 o 
  -5  12   3      121.04      107.73      9.71 o 
  -4  12   3       46.97       55.57      3.99 o 
  -3  12   3       11.40       10.94      2.95 o 
  -2  12   3      349.51      388.03     10.78 o 
  -1  12   3      480.58      478.18      9.98 o 
   0  12   3      120.24      114.27      6.35 o 
   1  12   3       96.01       86.27      5.48 o 
   2  12   3       52.94       49.99      4.56 o 
   3  12   3       51.38       46.12      4.88 o 
   4  12   3        0.01        0.68      2.44 o 
   5  12   3       39.08       49.46      4.30 o 
   6  12   3       74.84       70.94      4.59 o 
  -6  13   3        2.03        4.48      3.77 o 
  -5  13   3       23.68       35.85      6.14 o 
  -4  13   3        3.30        5.21      2.73 o 
  -3  13   3       33.50       34.88      3.88 o 
  -2  13   3       14.45       13.69      3.33 o 
  -1  13   3      267.76      276.03      8.31 o 
   0  13   3      320.52      324.53     14.30 o 
   1  13   3      347.13      316.04      8.68 o 
   2  13   3       84.90       72.83      4.70 o 
   3  13   3       14.67        9.61      3.08 o 
   4  13   3       11.87       12.58      2.93 o 
   5  13   3        0.13        0.00      3.01 o 
   6  13   3       33.94       36.57      4.65 o 
  -6  14   3        2.83        0.00      4.20 o 
  -5  14   3       32.44       39.27      5.00 o 
  -4  14   3       56.37       62.98      4.54 o 
  -3  14   3       38.04       36.95      4.07 o 
  -2  14   3        0.87        0.00      3.41 o 
  -1  14   3        6.32        4.28      3.58 o 
   0  14   3        2.61        0.00      3.58 o 
   1  14   3      186.24      167.80      6.79 o 
   2  14   3        2.97        1.71      3.43 o 
   3  14   3        1.76        0.11      3.11 o 
   4  14   3        9.75       10.53      2.92 o 
   5  14   3        8.81        9.71      4.09 o 
  -5  15   3        0.18        0.00      3.56 o 
  -4  15   3        1.03        1.38      3.52 o 
  -3  15   3       29.66       31.30      4.62 o 
  -2  15   3        1.57        4.94      3.41 o 
  -1  15   3        0.01        1.43      3.83 o 
   0  15   3       68.33       56.66      4.84 o 
   1  15   3       77.87       80.29      5.58 o 
   2  15   3       29.49       36.89      4.56 o 
   3  15   3        0.15        2.86      3.16 o 
   4  15   3        0.08        1.94      3.78 o 
  -4  16   3        5.24        3.86      3.82 o 
  -3  16   3       22.60       18.58      3.97 o 
  -2  16   3        9.14        9.45      3.63 o 
  -1  16   3        1.11        0.00      3.53 o 
   0  16   3        9.17        8.95      3.59 o 
   1  16   3       26.82       14.34      3.72 o 
   2  16   3       18.89       15.72      3.78 o 
   3  16   3        2.98        0.89      3.66 o 
  -3  17   3        7.52        4.40      4.42 o 
  -2  17   3        2.10        2.67      3.62 o 
  -1  17   3        5.76        4.19      3.75 o 
   0  17   3        7.39       10.26      3.67 o 
   1  17   3        0.00        0.00      3.82 o 
   2  17   3        0.89        0.00      3.94 o 
  -9   0   4      114.49      136.03     14.50 o 
  -8   0   4       75.53       88.63     11.98 o 
  -7   0   4       64.32       67.99      7.03 o 
  -6   0   4      158.42      148.26      4.48 o 
  -5   0   4       28.96       22.19      1.57 o 
  -4   0   4       66.76       52.49      2.08 o 
  -3   0   4     1355.82     1363.28      8.85 o 
  -2   0   4       61.88       73.09      1.50 o 
  -1   0   4      758.17      866.53      7.07 o 
   0   0   4    25105.79    24800.84    321.05 o 
   1   0   4    19102.57    19746.12     95.25 o 
   2   0   4     4201.59     4190.85     11.87 o 
   3   0   4      530.51      584.57      4.76 o 
   4   0   4        0.52        0.59      0.91 o 
   5   0   4       50.51       52.30      2.36 o 
   6   0   4        0.15        0.00      3.11 o 
   7   0   4      274.18      233.92     11.83 o 
   8   0   4      342.39      368.45     11.90 o 
  -9   1   4        4.57        0.00      9.03 o 
  -8   1   4       48.46       47.32      4.38 o 
  -7   1   4        5.16        7.96      3.60 o 
  -6   1   4       46.72       53.23      2.65 o 
  -5   1   4     1076.72     1069.80      5.40 o 
  -4   1   4      800.06      763.45      4.69 o 
  -3   1   4      801.25      764.71      4.63 o 
  -2   1   4      723.05      732.76      3.47 o 
  -1   1   4     8910.90     8859.71     32.05 o 
   0   1   4      968.69     1019.45      4.68 o 
   1   1   4     1320.56     1314.81      4.92 o 
   2   1   4       13.61       16.46      0.79 o 
   3   1   4      253.70      329.22      3.32 o 
   4   1   4      623.35      647.49      6.80 o 
   5   1   4      161.40      149.78      3.07 o 
   6   1   4      102.35      106.58      3.98 o 
   7   1   4        0.38        0.48      2.89 o 
   8   1   4       37.93       38.08      3.84 o 
  -9   2   4       28.21       35.42      4.90 o 
  -8   2   4      136.28      132.93      6.70 o 
  -7   2   4      223.15      244.42      8.68 o 
  -6   2   4       53.49       46.13      2.39 o 
  -5   2   4        2.49        1.69      0.66 o 
  -4   2   4      385.69      371.32      3.98 o 
  -3   2   4      262.99      242.46      2.38 o 
  -2   2   4        6.83       11.66      0.55 o 
  -1   2   4    29573.39    30067.34    244.92 o 
   0   2   4        1.03        2.51      0.47 o 
   1   2   4      189.36      183.92      1.63 o 
   2   2   4     1767.87     1676.86      8.54 o 
   3   2   4     1031.47     1045.25      5.34 o 
   4   2   4      100.99       98.63      2.33 o 
   5   2   4       12.93       11.49      1.82 o 
   6   2   4      215.71      206.43      5.19 o 
   7   2   4       12.39       16.63      2.82 o 
   8   2   4       41.56       36.92      4.20 o 
  -9   3   4       18.44       17.20      4.21 o 
  -8   3   4        3.06        2.92      3.55 o 
  -7   3   4       11.94       12.32      4.13 o 
  -6   3   4      109.67      106.09      3.37 o 
  -5   3   4       88.74       79.84      3.64 o 
  -4   3   4       42.21       51.70      1.52 o 
  -3   3   4     1333.06     1420.35      7.67 o 
  -2   3   4      461.21      422.32      2.75 o 
  -1   3   4     1366.39     1397.82      7.42 o 
   0   3   4      182.53      188.76      1.77 o 
   1   3   4      567.37      554.70      3.46 o 
   2   3   4      132.83      131.72      2.07 o 
   3   3   4     1623.60     1577.49      8.28 o 
   4   3   4     1169.32     1161.39      8.14 o 
   5   3   4       29.41       36.45      2.36 o 
   6   3   4      130.01      125.59      3.86 o 
   7   3   4        7.84        5.71      2.69 o 
   8   3   4        1.86        0.00      3.29 o 
  -9   4   4       85.02       97.58      6.15 o 
  -8   4   4       14.05        8.43      3.78 o 
  -7   4   4      357.75      363.42      9.19 o 
  -6   4   4        3.02        4.39      2.43 o 
  -5   4   4      118.11      108.25      2.43 o 
  -4   4   4        1.32        1.43      1.08 o 
  -3   4   4     3759.01     3848.73     18.66 o 
  -2   4   4      441.35      473.56      3.40 o 
  -1   4   4      463.78      428.08      4.66 o 
   0   4   4      249.31      213.07      2.61 o 
   1   4   4      806.02      847.34      6.62 o 
   2   4   4      371.74      357.27      2.69 o 
   3   4   4        8.52        5.67      0.66 o 
   4   4   4        7.81        8.74      1.63 o 
   5   4   4      513.37      535.42      6.55 o 
   6   4   4        0.20        0.00      2.10 o 
   7   4   4       29.25       35.18      3.21 o 
   8   4   4       28.06       24.16      4.33 o 
  -9   5   4        0.01        0.25      3.60 o 
  -8   5   4        8.41       11.31      3.81 o 
  -7   5   4       64.57       61.27      4.83 o 
  -6   5   4       60.26       51.64      4.44 o 
  -5   5   4      200.89      195.16      2.85 o 
  -4   5   4        0.33        1.47      1.01 o 
  -3   5   4       12.55       18.67      1.52 o 
  -2   5   4        7.80       14.79      1.21 o 
  -1   5   4        0.13        2.06      1.21 o 
   0   5   4      470.87      520.88      6.49 o 
   1   5   4      633.41      621.25      5.65 o 
   2   5   4      772.54      813.26      4.78 o 
   3   5   4      243.29      225.50      3.12 o 
   4   5   4        3.46        3.90      0.84 o 
   5   5   4      119.37      110.46      4.74 o 
   6   5   4      104.31      110.21      4.12 o 
   7   5   4       18.48       14.51      3.15 o 
   8   5   4       15.08       17.32      3.91 o 
  -9   6   4        3.17        0.10      3.84 o 
  -8   6   4       28.64       33.18      4.38 o 
  -7   6   4       19.96       25.43      3.40 o 
  -6   6   4       92.14       91.93      6.13 o 
  -5   6   4      188.94      175.65      3.37 o 
  -4   6   4      106.52      109.18      2.99 o 
  -3   6   4       41.67       48.00      2.04 o 
  -2   6   4      245.35      259.82      3.63 o 
  -1   6   4      963.03     1045.69     11.71 o 
   0   6   4      315.61      307.16      4.57 o 
   1   6   4       28.80       29.68      1.59 o 
   2   6   4      977.92      980.45      6.51 o 
   3   6   4       41.42       45.90      1.48 o 
   4   6   4      752.92      736.72     10.27 o 
   5   6   4      516.25      494.58      6.59 o 
   6   6   4       77.58       75.33      4.16 o 
   7   6   4       10.97        8.64      4.35 o 
   8   6   4        9.08       14.87      3.92 o 
  -8   7   4      325.36      277.31      9.09 o 
  -7   7   4      130.86      128.04      6.71 o 
  -6   7   4        2.71        9.20      3.33 o 
  -5   7   4       31.85       32.10      1.88 o 
  -4   7   4      148.42      167.21      7.77 o 
  -3   7   4       48.96       49.10      2.07 o 
  -2   7   4      109.40      125.86      2.78 o 
  -1   7   4      225.75      248.83      6.41 o 
   0   7   4      329.92      338.92      4.83 o 
   1   7   4     1343.25     1416.46      9.68 o 
   2   7   4      678.71      730.09      7.48 o 
   3   7   4        0.08        2.10      1.10 o 
   4   7   4       56.93       54.79      2.95 o 
   5   7   4      454.16      444.36      6.32 o 
   6   7   4       15.49       12.48      2.72 o 
   7   7   4       50.72       49.40      7.67 o 
  -8   8   4       26.22       25.97      4.20 o 
  -7   8   4        9.21        6.55      2.97 o 
  -6   8   4     1067.93     1083.79     14.61 o 
  -5   8   4      147.53      141.44      4.80 o 
  -4   8   4        0.00        1.03      2.03 o 
  -3   8   4       22.96       24.21      1.49 o 
  -2   8   4       57.93       52.32      2.15 o 
  -1   8   4      244.58      262.50      5.97 o 
   0   8   4        3.19        5.99      1.72 o 
   1   8   4      328.74      353.87      6.20 o 
   2   8   4      576.91      609.30      7.08 o 
   3   8   4       96.59       88.00      3.38 o 
   4   8   4       39.31       35.17      2.52 o 
   5   8   4       60.81       64.51      3.37 o 
   6   8   4       16.08       15.50      2.70 o 
   7   8   4       16.95       18.47      4.44 o 
  -8   9   4        0.10        0.44      3.17 o 
  -7   9   4       24.49       20.19      3.17 o 
  -6   9   4       24.60       32.27      4.01 o 
  -5   9   4        7.44        9.81      2.62 o 
  -4   9   4      568.52      604.10      8.35 o 
  -3   9   4      440.49      432.45      9.01 o 
  -2   9   4      217.60      223.59      4.40 o 
  -1   9   4        2.63        1.07      0.69 o 
   0   9   4       30.01       31.13      1.83 o 
   1   9   4        1.91        2.49      2.31 o 
   2   9   4       33.97       27.51      2.56 o 
   3   9   4        6.25        7.49      2.11 o 
   4   9   4      129.93      133.97      4.10 o 
   5   9   4        0.05        1.55      2.11 o 
   6   9   4        0.85        0.00      2.80 o 
   7   9   4       47.12       48.11      5.82 o 
  -8  10   4        1.74        0.22      3.69 o 
  -7  10   4       62.49       54.81      4.43 o 
  -6  10   4       62.57       59.39      6.07 o 
  -5  10   4       32.56       21.97      2.90 o 
  -4  10   4      490.80      506.94     12.55 o 
  -3  10   4       15.49       11.26      1.45 o 
  -2  10   4      161.53      169.32      3.90 o 
  -1  10   4        2.11        2.19      0.78 o 
   0  10   4       44.13       41.62      2.50 o 
   1  10   4      171.00      151.26      8.18 o 
   2  10   4        6.51        4.65      2.58 o 
   3  10   4      168.93      167.82      8.70 o 
   4  10   4      155.95      161.28      5.25 o 
   5  10   4       20.09       18.91      2.56 o 
   6  10   4        3.10        2.24      3.18 o 
   7  10   4        6.91       13.92      3.61 o 
  -7  11   4       32.10       27.60      3.56 o 
  -6  11   4       47.55       64.51      5.17 o 
  -5  11   4       19.73       23.26      3.12 o 
  -4  11   4      165.11      175.14      6.40 o 
  -3  11   4      141.46      141.30      4.70 o 
  -2  11   4      540.09      517.61      8.74 o 
  -1  11   4       17.40       15.70      1.28 o 
   0  11   4        0.02        0.00      1.06 o 
   1  11   4        3.12        0.00      2.92 o 
   2  11   4      128.30      121.61      5.69 o 
   3  11   4       67.93       49.34      4.74 o 
   4  11   4        8.63        6.93      2.48 o 
   5  11   4      120.36      120.37      5.96 o 
   6  11   4       80.55       86.79      5.55 o 
  -7  12   4        0.66        1.60      3.25 o 
  -6  12   4        4.03        7.22      3.40 o 
  -5  12   4       63.47       62.30      5.25 o 
  -4  12   4       23.59       26.37      3.18 o 
  -3  12   4        7.89        6.45      2.52 o 
  -2  12   4     1061.26     1063.35     16.73 o 
  -1  12   4      112.11      107.32      6.57 o 
   0  12   4       16.39       11.95      3.82 o 
   1  12   4       87.15       80.49      5.31 o 
   2  12   4        9.65        8.98      3.28 o 
   3  12   4       26.20       32.35      3.77 o 
   4  12   4       15.66       13.11      3.17 o 
   5  12   4        1.53        3.12      3.07 o 
   6  12   4        8.30        2.37      3.02 o 
  -6  13   4      159.76      163.84      8.03 o 
  -5  13   4        5.28       14.80      3.83 o 
  -4  13   4        1.95        2.35      2.69 o 
  -3  13   4        2.31        2.45      3.17 o 
  -2  13   4        0.01        1.51      3.10 o 
  -1  13   4      131.20      126.69      6.11 o 
   0  13   4       65.89       64.69      5.70 o 
   1  13   4       79.13       68.57      5.43 o 
   2  13   4      130.32      139.71      6.84 o 
   3  13   4      369.36      344.43     17.38 o 
   4  13   4        5.31        9.85      4.33 o 
   5  13   4       37.37       40.80      4.05 o 
  -6  14   4       43.93       34.68      6.58 o 
  -5  14   4        0.58        1.63      3.54 o 
  -4  14   4       23.15       20.00      3.62 o 
  -3  14   4        3.01        4.18      2.94 o 
  -2  14   4      160.60      168.19      8.26 o 
  -1  14   4      116.20      113.31      5.93 o 
   0  14   4        2.76        4.11      3.54 o 
   1  14   4       70.88       82.64      5.40 o 
   2  14   4        3.59        0.01      3.22 o 
   3  14   4      109.03      113.24      5.80 o 
   4  14   4        0.01        0.00      3.63 o 
   5  14   4        2.80        4.81      3.53 o 
  -5  15   4        0.41        8.96      5.08 o 
  -4  15   4      154.39      177.12      7.22 o 
  -3  15   4       22.62       26.97      3.98 o 
  -2  15   4       41.68       48.93      4.77 o 
  -1  15   4      206.45      196.50      7.62 o 
   0  15   4      168.46      176.37      7.95 o 
   1  15   4       46.12       47.06      4.54 o 
   2  15   4       12.62       11.83      3.65 o 
   3  15   4       28.24       29.98      3.79 o 
   4  15   4       54.65       47.36      5.39 o 
  -4  16   4        0.05        2.31      4.24 o 
  -3  16   4       20.03       20.24      3.95 o 
  -2  16   4       19.41       23.17      3.82 o 
  -1  16   4       23.40       15.13      3.72 o 
   0  16   4       63.84       59.92      5.05 o 
   1  16   4       58.09       66.70      5.35 o 
   2  16   4        7.38       11.16      3.46 o 
   3  16   4       33.02       29.17      4.51 o 
  -2  17   4        3.44        0.00      3.59 o 
  -1  17   4        1.75        2.14      4.06 o 
   0  17   4        0.03        0.04      3.67 o 
   1  17   4        1.20        0.67      4.75 o 
  -9   1   5        3.10        2.82      5.96 o 
  -8   1   5        4.49        1.49      4.51 o 
  -7   1   5       26.60       19.61      3.94 o 
  -6   1   5       85.80       81.46      2.35 o 
  -5   1   5      465.45      479.80      4.08 o 
  -4   1   5        3.10        2.84      0.81 o 
  -3   1   5       29.32       26.10      1.01 o 
  -2   1   5      177.05      167.81      1.78 o 
  -1   1   5      105.90      113.66      2.25 o 
   0   1   5      789.30      819.00      4.73 o 
   1   1   5      750.43      781.97      5.24 o 
   2   1   5       74.74       73.98      1.87 o 
   3   1   5      442.60      451.63      3.59 o 
   4   1   5       10.80       12.34      1.17 o 
   5   1   5        0.75        0.34      1.20 o 
   6   1   5        1.32        0.00      2.26 o 
   7   1   5      125.96      126.29      4.80 o 
   8   1   5       24.20       21.12      3.44 o 
  -9   2   5       20.65       23.16      4.93 o 
  -8   2   5       19.79       19.13      5.16 o 
  -7   2   5       19.06       11.30      5.78 o 
  -6   2   5       23.64       23.43      2.19 o 
  -5   2   5      247.16      253.97      3.84 o 
  -4   2   5      283.92      303.78      3.23 o 
  -3   2   5        0.75        1.67      0.71 o 
  -2   2   5       62.93       60.49      1.36 o 
  -1   2   5      675.78      639.73      4.25 o 
   0   2   5       12.46       19.46      0.83 o 
   1   2   5       15.76       17.11      1.02 o 
   2   2   5       33.47       22.89      0.90 o 
   3   2   5      897.11      956.53      5.46 o 
   4   2   5      355.42      344.97      4.06 o 
   5   2   5       54.98       53.18      2.59 o 
   6   2   5       12.43       15.35      2.59 o 
   7   2   5      148.71      155.22      5.16 o 
   8   2   5        8.30        8.06      3.23 o 
  -9   3   5       31.61       35.89      5.71 o 
  -8   3   5       84.33       82.52      5.53 o 
  -7   3   5      241.27      236.80     13.03 o 
  -6   3   5        0.15        0.14      1.33 o 
  -5   3   5        2.54        3.38      0.89 o 
  -4   3   5        6.95        5.40      0.88 o 
  -3   3   5      269.63      277.06      3.16 o 
  -2   3   5      734.03      734.35      4.13 o 
  -1   3   5     2563.89     2633.02     15.52 o 
   0   3   5        3.93        3.27      0.61 o 
   1   3   5       37.56       35.37      1.27 o 
   2   3   5       18.65       22.72      1.11 o 
   3   3   5      432.11      445.51      4.45 o 
   4   3   5       69.63       74.22      2.14 o 
   5   3   5       16.95       15.89      1.89 o 
   6   3   5       21.26       19.20      2.86 o 
   7   3   5       11.22        8.67      3.05 o 
   8   3   5        1.42        0.00      3.26 o 
  -9   4   5      169.01      169.53      7.43 o 
  -8   4   5       14.09       12.43      3.62 o 
  -7   4   5       15.16       11.54      2.88 o 
  -6   4   5      361.61      367.55      6.52 o 
  -5   4   5       71.72       72.87      2.50 o 
  -4   4   5      150.46      140.78      3.02 o 
  -3   4   5      233.71      224.87      3.34 o 
  -2   4   5     2703.75     2951.88     10.01 o 
  -1   4   5       12.60        8.20      0.78 o 
   0   4   5      156.94      171.65      2.62 o 
   1   4   5      617.94      575.69      4.63 o 
   2   4   5      614.95      590.11      4.61 o 
   3   4   5      112.54      119.03      3.07 o 
   4   4   5     1179.27     1162.75     11.31 o 
   5   4   5      831.06      847.97      8.46 o 
   6   4   5        6.43        6.98      2.89 o 
   7   4   5       19.60       18.13      3.06 o 
   8   4   5       21.41       21.47      3.77 o 
  -9   5   5        9.98       14.18      4.10 o 
  -8   5   5      100.16      105.37      6.62 o 
  -7   5   5      111.70      106.41      4.84 o 
  -6   5   5      104.38      107.30      4.07 o 
  -5   5   5      138.63      138.54      2.96 o 
  -4   5   5      282.24      284.73      4.23 o 
  -3   5   5      157.22      125.34      2.25 o 
  -2   5   5       39.77       60.67      1.67 o 
  -1   5   5      433.97      464.64      4.80 o 
   0   5   5     3940.45     4092.84     13.56 o 
   1   5   5        2.89        3.53      1.18 o 
   2   5   5        5.85        8.35      1.31 o 
   3   5   5      352.06      359.17      6.21 o 
   4   5   5      125.13      122.60      3.85 o 
   5   5   5      187.64      183.36      4.82 o 
   6   5   5      134.49      142.25      5.37 o 
   7   5   5        2.90        5.78      3.27 o 
   8   5   5       12.85       19.55      4.30 o 
  -9   6   5        0.03        3.18      3.59 o 
  -8   6   5      284.10      296.28      9.24 o 
  -7   6   5      470.72      508.15      9.40 o 
  -6   6   5        0.20        1.48      2.23 o 
  -5   6   5      173.86      179.44      3.78 o 
  -4   6   5       64.98       67.09      2.39 o 
  -3   6   5      188.70      194.22      3.77 o 
  -2   6   5      166.37      156.13      3.38 o 
  -1   6   5      580.16      597.95      5.99 o 
   0   6   5     4040.92     4265.75     18.72 o 
   1   6   5       27.57       19.88      1.20 o 
   2   6   5      647.22      630.31      8.89 o 
   3   6   5      324.68      316.22      3.40 o 
   4   6   5      282.51      275.51      8.36 o 
   5   6   5       15.87       17.73      2.62 o 
   6   6   5        5.36        3.93      3.48 o 
   7   6   5       31.02       34.77      4.50 o 
  -8   7   5        3.81        7.61      3.69 o 
  -7   7   5      169.37      178.46      7.45 o 
  -6   7   5        3.98        5.56      3.01 o 
  -5   7   5        0.05        0.00      1.97 o 
  -4   7   5      100.00      107.20      3.33 o 
  -3   7   5      144.78      134.11      3.72 o 
  -2   7   5     1130.91     1084.17      8.64 o 
  -1   7   5      242.86      227.65      4.43 o 
   0   7   5      148.82      126.66      4.51 o 
   1   7   5       13.37       17.96      1.35 o 
   2   7   5     1035.94     1049.11     11.31 o 
   3   7   5       37.75       36.74      1.42 o 
   4   7   5       43.07       44.28      2.46 o 
   5   7   5      422.89      441.25      7.43 o 
   6   7   5      105.90      110.59      6.02 o 
   7   7   5      112.87      118.17      7.88 o 
  -8   8   5        6.56        2.32      3.48 o 
  -7   8   5        8.09       14.66      3.11 o 
  -6   8   5      532.57      542.35     10.43 o 
  -5   8   5      323.95      322.39      5.79 o 
  -4   8   5        0.02        0.00      1.80 o 
  -3   8   5       83.63       91.56      4.46 o 
  -2   8   5       39.00       37.53      2.00 o 
  -1   8   5       32.69       40.29      2.19 o 
   0   8   5       90.26       86.10      2.83 o 
   1   8   5     1584.78     1659.49     11.31 o 
   2   8   5      858.35      846.71      8.20 o 
   3   8   5      214.70      224.47      4.09 o 
   4   8   5       32.34       35.80      3.21 o 
   5   8   5       72.99       72.51      3.63 o 
   6   8   5        2.39        0.83      2.58 o 
   7   8   5       14.95        9.58      4.22 o 
  -8   9   5        4.74        3.86      3.50 o 
  -7   9   5        4.12        4.05      2.88 o 
  -6   9   5        7.97        6.86      2.95 o 
  -5   9   5      510.93      500.62      7.36 o 
  -4   9   5       36.29       36.47      2.90 o 
  -3   9   5      870.27      872.66     10.52 o 
  -2   9   5      420.52      424.31      7.65 o 
  -1   9   5      180.43      171.91      3.60 o 
   0   9   5      123.16      103.26      3.60 o 
   1   9   5      153.26      147.09      4.87 o 
   2   9   5       24.97       27.39      2.03 o 
   3   9   5        0.94        1.11      1.89 o 
   4   9   5        6.86        6.78      2.60 o 
   5   9   5       91.64      100.39      4.20 o 
   6   9   5       92.23      111.16      5.96 o 
   7   9   5       93.28       88.47      7.20 o 
  -8  10   5       27.68       30.15      4.18 o 
  -7  10   5      111.86      109.55      5.75 o 
  -6  10   5       32.11       29.52      3.62 o 
  -5  10   5       19.04       12.82      2.66 o 
  -4  10   5        4.59        9.09      2.63 o 
  -3  10   5       87.93       80.32      5.41 o 
  -2  10   5      454.91      475.48      6.04 o 
  -1  10   5      105.33      109.91      3.99 o 
   0  10   5      121.77      114.67      3.09 o 
   1  10   5      120.85      115.51      4.67 o 
   2  10   5      304.35      293.35      7.86 o 
   3  10   5      139.40      137.37      4.60 o 
   4  10   5      145.97      155.20      5.41 o 
   5  10   5       15.16       26.91      3.97 o 
   6  10   5        2.30        3.16      3.55 o 
  -7  11   5       48.50       44.32      4.25 o 
  -6  11   5       21.19       29.72      3.90 o 
  -5  11   5       88.14       92.39      5.08 o 
  -4  11   5      319.96      331.28      8.04 o 
  -3  11   5      507.54      487.09      7.38 o 
  -2  11   5      588.53      573.08      6.74 o 
  -1  11   5       16.13       14.41      1.65 o 
   0  11   5       49.77       47.26      2.85 o 
   1  11   5        4.00        1.49      2.52 o 
   2  11   5        5.56        5.89      2.76 o 
   3  11   5       48.89       33.14      3.27 o 
   4  11   5       33.71       37.36      3.47 o 
   5  11   5      117.31      121.50      9.36 o 
   6  11   5       13.55       16.22      3.53 o 
  -7  12   5        2.69        7.65      3.93 o 
  -6  12   5        5.90        9.15      3.02 o 
  -5  12   5       34.64       35.82      6.76 o 
  -4  12   5      107.48      105.14      5.26 o 
  -3  12   5       32.37       39.34      3.39 o 
  -2  12   5        4.46        3.32      2.06 o 
  -1  12   5      157.21      155.39      5.87 o 
   0  12   5      347.67      342.20      9.90 o 
   1  12   5       38.55       43.67      4.43 o 
   2  12   5      149.63      140.89      5.65 o 
   3  12   5       43.24       47.28      3.88 o 
   4  12   5       17.15       12.38      3.39 o 
   5  12   5        0.25        0.00      3.45 o 
  -6  13   5       40.78       36.64      5.93 o 
  -5  13   5        1.79        3.23      3.20 o 
  -4  13   5        9.95        7.89      2.74 o 
  -3  13   5        0.77        1.46      2.95 o 
  -2  13   5        3.23        3.96      2.88 o 
  -1  13   5       21.26       15.27      3.24 o 
   0  13   5      103.28      111.75      6.53 o 
   1  13   5      157.63      145.66      7.07 o 
   2  13   5        1.16        1.58      3.00 o 
   3  13   5        1.29        2.67      2.92 o 
   4  13   5       78.55       67.50      5.02 o 
   5  13   5        3.90        5.78      3.44 o 
  -5  14   5       21.02       15.75      5.06 o 
  -4  14   5       34.77       33.74      5.70 o 
  -3  14   5       18.21       15.12      3.66 o 
  -2  14   5       10.32       13.94      3.72 o 
  -1  14   5      514.85      516.08     10.58 o 
   0  14   5       15.86       12.73      3.91 o 
   1  14   5        9.55        5.10      3.88 o 
   2  14   5        0.70        0.00      3.07 o 
   3  14   5       11.10        9.33      3.78 o 
   4  14   5        3.32        2.92      3.34 o 
  -5  15   5        4.78        3.83      9.02 o 
  -4  15   5       46.37       42.39      5.29 o 
  -3  15   5        2.32        1.73      3.19 o 
  -2  15   5        3.04        2.26      3.58 o 
  -1  15   5       77.07       73.89      4.46 o 
   0  15   5        8.11        9.91      3.53 o 
   1  15   5        0.00        2.13      3.87 o 
   2  15   5        8.71        6.90      3.25 o 
   3  15   5        0.26        2.05      3.72 o 
  -4  16   5        3.68        0.00      5.47 o 
  -3  16   5       52.19       56.05      4.97 o 
  -2  16   5        1.40        4.54      3.65 o 
  -1  16   5        4.38        6.17      3.55 o 
   0  16   5       47.09       47.01      4.90 o 
   1  16   5        0.03        0.16      3.12 o 
   2  16   5        2.20        0.00      3.12 o 
  -2  17   5        1.85        3.46      3.74 o 
  -1  17   5        1.90        0.80      3.80 o 
   0  17   5        2.45        0.54      3.82 o 
   1  17   5       11.52        8.82      3.15 o 
  -9   0   6        0.63        4.99      8.67 o 
  -8   0   6        9.07       12.38      5.78 o 
  -7   0   6      360.80      349.41     10.62 o 
  -6   0   6     1734.56     1684.22     12.30 o 
  -5   0   6      544.61      530.84      7.06 o 
  -4   0   6      137.66      128.07      3.17 o 
  -3   0   6      276.14      294.27      4.24 o 
  -2   0   6      247.22      237.74      3.78 o 
  -1   0   6     2910.79     2735.75     17.98 o 
   0   0   6      330.56      342.94      5.89 o 
   1   0   6     4114.56     4360.28     20.88 o 
   2   0   6        0.53        6.62      1.08 o 
   3   0   6     2210.09     2266.48     20.41 o 
   4   0   6      240.40      224.12      7.51 o 
   5   0   6      114.08      126.25      5.35 o 
   6   0   6      265.65      254.60     11.35 o 
   7   0   6       34.80       36.84      5.41 o 
   8   0   6      190.71      186.45      9.66 o 
  -9   1   6        3.13        3.56      4.90 o 
  -8   1   6      120.27      120.55      7.84 o 
  -7   1   6       33.09       40.45      3.59 o 
  -6   1   6       11.05       11.42      1.50 o 
  -5   1   6        0.57        1.26      1.02 o 
  -4   1   6      267.85      290.43      3.52 o 
  -3   1   6      633.67      588.39      4.53 o 
  -2   1   6     3304.47     3189.97     16.19 o 
  -1   1   6     2138.48     2078.34     14.38 o 
   0   1   6     2942.52     2917.01     12.88 o 
   1   1   6      211.43      197.32      5.11 o 
   2   1   6       29.72       24.30      1.08 o 
   3   1   6      211.42      180.15      3.31 o 
   4   1   6      102.08       93.90      2.50 o 
   5   1   6        8.53       11.79      2.06 o 
   6   1   6      293.72      273.14      5.77 o 
   7   1   6      201.55      216.07      7.72 o 
   8   1   6        3.32        5.52      3.15 o 
  -9   2   6       10.67       11.05      5.96 o 
  -8   2   6       20.43       15.27      6.17 o 
  -7   2   6      291.46      270.08      8.15 o 
  -6   2   6       23.06       22.47      2.58 o 
  -5   2   6       58.01       64.24      2.12 o 
  -4   2   6     2971.94     3017.57     13.70 o 
  -3   2   6       76.12       71.30      1.83 o 
  -2   2   6     1468.58     1425.48      9.65 o 
  -1   2   6     1430.96     1386.32      8.03 o 
   0   2   6        6.65        2.64      0.60 o 
   1   2   6       12.23       14.57      1.11 o 
   2   2   6     2228.55     2238.60     11.86 o 
   3   2   6      135.49      174.95      2.49 o 
   4   2   6      115.86      107.88      2.81 o 
   5   2   6      222.79      215.70      5.43 o 
   6   2   6      316.07      315.72      8.86 o 
   7   2   6      436.96      452.46      9.33 o 
   8   2   6        7.13        8.03      3.46 o 
  -9   3   6       22.53       19.05      5.34 o 
  -8   3   6       85.80       69.45      8.18 o 
  -7   3   6      117.70      136.72      6.51 o 
  -6   3   6      167.68      177.82      4.74 o 
  -5   3   6      674.93      684.97      5.95 o 
  -4   3   6      206.95      227.94      3.10 o 
  -3   3   6     1420.05     1380.29      9.36 o 
  -2   3   6       23.94       24.81      1.51 o 
  -1   3   6      441.39      516.91      5.83 o 
   0   3   6       24.96       20.16      1.78 o 
   1   3   6      596.69      566.17      4.65 o 
   2   3   6      284.48      282.60      4.57 o 
   3   3   6      285.12      290.68      3.74 o 
   4   3   6        5.23        5.04      1.31 o 
   5   3   6      261.90      273.67      5.55 o 
   6   3   6        4.36        2.51      2.80 o 
   7   3   6        2.21        1.71      2.86 o 
   8   3   6       26.39       33.98      4.30 o 
  -9   4   6       22.96       19.98      4.97 o 
  -8   4   6       10.38        7.52      3.48 o 
  -7   4   6       47.15       44.62      3.48 o 
  -6   4   6       28.23       26.93      2.58 o 
  -5   4   6      270.07      264.65      4.70 o 
  -4   4   6      636.77      596.72      7.39 o 
  -3   4   6      972.15      989.28      9.54 o 
  -2   4   6     3662.93     3834.86     21.67 o 
  -1   4   6       51.69       72.62      2.34 o 
   0   4   6       28.17       36.48      1.46 o 
   1   4   6       55.89       61.44      1.95 o 
   2   4   6      515.62      500.89      4.84 o 
   3   4   6       89.85       85.51      2.75 o 
   4   4   6     1083.93     1080.03      8.67 o 
   5   4   6      264.35      265.79      5.12 o 
   6   4   6        8.50        7.06      2.97 o 
   7   4   6       27.40       25.98      3.25 o 
  -9   5   6       37.93       43.18      4.77 o 
  -8   5   6        1.47        2.57      3.84 o 
  -7   5   6        7.87        5.18      2.61 o 
  -6   5   6       16.13       16.01      2.31 o 
  -5   5   6      354.86      347.05      5.15 o 
  -4   5   6       66.19       86.01      2.52 o 
  -3   5   6      137.83      174.42      3.10 o 
  -2   5   6      569.01      600.67      5.54 o 
  -1   5   6       40.99       31.91      1.32 o 
   0   5   6      779.49      750.90      6.43 o 
   1   5   6       65.36       75.73      2.21 o 
   2   5   6       55.53       56.77      2.12 o 
   3   5   6       84.83       94.59      4.74 o 
   4   5   6       73.05       76.39      3.58 o 
   5   5   6       49.26       49.58      3.20 o 
   6   5   6        8.35        7.59      3.68 o 
   7   5   6        0.65        0.00      3.50 o 
  -9   6   6       35.65       35.33      5.38 o 
  -8   6   6       28.16       31.37      4.93 o 
  -7   6   6        0.40        0.00      2.93 o 
  -6   6   6        0.81        1.69      2.26 o 
  -5   6   6      128.69      131.39      3.05 o 
  -4   6   6      114.46      102.61      3.23 o 
  -3   6   6       37.57       42.79      1.62 o 
  -2   6   6      183.26      172.79      2.86 o 
  -1   6   6       20.86       21.92      1.39 o 
   0   6   6        8.69       10.50      1.26 o 
   1   6   6      532.97      586.46      7.47 o 
   2   6   6      442.04      477.04      8.58 o 
   3   6   6       61.63       53.66      2.13 o 
   4   6   6      108.15      100.92      4.30 o 
   5   6   6      434.80      431.16      7.44 o 
   6   6   6        5.41        0.81      3.18 o 
   7   6   6        0.90        2.13      3.72 o 
  -8   7   6       40.53       39.52      4.62 o 
  -7   7   6       41.63       45.50      3.79 o 
  -6   7   6       24.97       24.35      2.65 o 
  -5   7   6        8.42       10.82      2.06 o 
  -4   7   6        4.99        3.86      1.60 o 
  -3   7   6      209.38      204.26      3.20 o 
  -2   7   6       71.97       65.89      2.50 o 
  -1   7   6       16.68       19.60      1.68 o 
   0   7   6      480.32      519.98      6.00 o 
   1   7   6       47.47       39.18      1.65 o 
   2   7   6      116.26      108.89      3.88 o 
   3   7   6       44.17       48.40      2.82 o 
   4   7   6     1228.27     1242.81     13.13 o 
   5   7   6      520.58      515.53      8.32 o 
   6   7   6        6.62        6.01      3.75 o 
   7   7   6        0.84        0.00      4.30 o 
  -8   8   6       14.02       13.28      3.38 o 
  -7   8   6        1.25        1.46      2.92 o 
  -6   8   6        7.08        9.50      2.82 o 
  -5   8   6        9.75       11.32      2.11 o 
  -4   8   6       87.24       83.38      3.16 o 
  -3   8   6       62.90       64.68      2.17 o 
  -2   8   6      141.06      145.61      3.53 o 
  -1   8   6        5.74        5.17      1.75 o 
   0   8   6       65.94       70.96      3.63 o 
   1   8   6        5.09        4.25      1.12 o 
   2   8   6        5.37        3.60      2.03 o 
   3   8   6       10.06       11.52      1.94 o 
   4   8   6       35.02       30.45      3.34 o 
   5   8   6       16.79       20.32      2.66 o 
   6   8   6        5.83        6.68      3.50 o 
   7   8   6        3.80        5.21      4.53 o 
  -8   9   6        9.05       11.67      4.47 o 
  -7   9   6        8.33       11.50      3.20 o 
  -6   9   6       40.53       37.31      3.37 o 
  -5   9   6        0.93        2.47      2.03 o 
  -4   9   6        0.38        0.77      1.79 o 
  -3   9   6      111.58      122.35      3.03 o 
  -2   9   6      129.62      124.60      3.41 o 
  -1   9   6       96.66       96.70      3.12 o 
   0   9   6      114.27      106.89      4.47 o 
   1   9   6      263.68      297.20      6.82 o 
   2   9   6        0.01        0.00      2.00 o 
   3   9   6        2.57        2.24      1.94 o 
   4   9   6        0.00        0.98      2.84 o 
   5   9   6        0.01        2.05      2.43 o 
   6   9   6       27.13       33.93      8.00 o 
  -7  10   6        7.22        8.78      3.74 o 
  -6  10   6        8.66       11.60      3.05 o 
  -5  10   6        2.47        2.37      2.36 o 
  -4  10   6       17.27       16.99      2.30 o 
  -3  10   6       42.09       39.88      2.84 o 
  -2  10   6      369.31      351.40      5.52 o 
  -1  10   6      237.91      233.86      4.61 o 
   0  10   6       16.71       13.79      2.24 o 
   1  10   6       25.57       22.86      3.31 o 
   2  10   6        6.37        6.33      2.31 o 
   3  10   6       69.56       66.44      3.50 o 
   4  10   6       23.64       23.28      3.29 o 
   5  10   6       22.13       18.00      2.80 o 
   6  10   6       84.32      102.99      7.45 o 
  -7  11   6       65.75       60.83      5.82 o 
  -6  11   6       79.92       78.88      5.88 o 
  -5  11   6       42.36       31.25      2.65 o 
  -4  11   6        4.04        2.99      1.86 o 
  -3  11   6        9.60       17.86      2.45 o 
  -2  11   6       89.16       84.50      3.16 o 
  -1  11   6      832.79      835.92      8.86 o 
   0  11   6       52.42       49.33      3.18 o 
   1  11   6      206.59      203.32      6.30 o 
   2  11   6       33.84       32.07      3.28 o 
   3  11   6       40.00       43.09      3.49 o 
   4  11   6       51.78       58.65      4.21 o 
   5  11   6        6.43        3.61      3.03 o 
   6  11   6        5.58       12.97      4.26 o 
  -6  12   6       62.73       73.55      6.09 o 
  -5  12   6        9.67        4.59      5.09 o 
  -4  12   6       33.48       34.89      4.13 o 
  -3  12   6       71.92       77.78      4.93 o 
  -2  12   6        2.92        1.85      2.04 o 
  -1  12   6       19.10       12.30      3.23 o 
   0  12   6      220.56      219.68      6.94 o 
   1  12   6       34.30       33.35      3.50 o 
   2  12   6       32.03       21.27      3.15 o 
   3  12   6       34.76       33.24      4.70 o 
   4  12   6       21.61       30.59      4.56 o 
   5  12   6        8.86        3.52      3.41 o 
  -6  13   6       17.23       18.18      4.31 o 
  -5  13   6        1.36        4.32      4.63 o 
  -4  13   6        9.13        7.84      3.53 o 
  -3  13   6       14.70       22.86      4.50 o 
  -2  13   6        1.94        0.00      4.53 o 
  -1  13   6        0.43        0.00      3.01 o 
   0  13   6      203.47      223.06      7.26 o 
   1  13   6      272.97      304.91      9.91 o 
   2  13   6      327.12      329.93      9.33 o 
   3  13   6        9.33       13.14      4.19 o 
   4  13   6       21.60       18.34      3.77 o 
  -5  14   6       26.91       33.14      6.35 o 
  -4  14   6       27.98       31.22      6.07 o 
  -3  14   6       61.02       59.28      4.90 o 
  -2  14   6        3.98        3.26      3.95 o 
  -1  14   6       52.15       52.92      4.42 o 
   0  14   6       21.88       18.08      3.62 o 
   1  14   6      150.28      139.67      6.94 o 
   2  14   6       85.56       95.97      5.50 o 
   3  14   6        0.91        0.82      3.76 o 
   4  14   6       31.76       30.02      4.17 o 
  -4  15   6       15.80       20.03      4.38 o 
  -3  15   6        9.23       12.28      4.05 o 
  -2  15   6        0.08        2.46      3.31 o 
  -1  15   6      298.75      351.36     11.43 o 
   0  15   6        0.44        2.25      3.20 o 
   1  15   6       59.90       58.66      4.82 o 
   2  15   6       24.65       27.91      4.17 o 
   3  15   6       15.96       14.04      4.35 o 
  -3  16   6       84.19       74.79      5.57 o 
  -2  16   6        0.62        2.07      3.64 o 
  -1  16   6        0.48        2.69      3.65 o 
   0  16   6        0.22        1.01      3.22 o 
   1  16   6       14.61       13.43      3.52 o 
   2  16   6        6.14       12.85      4.55 o 
  -9   1   7       31.74       43.85      7.35 o 
  -8   1   7      173.03      160.85     11.54 o 
  -7   1   7       14.21       15.71      3.31 o 
  -6   1   7      245.00      240.99      5.00 o 
  -5   1   7        2.70        3.14      1.25 o 
  -4   1   7       62.60       62.20      2.11 o 
  -3   1   7       29.79       31.68      1.57 o 
  -2   1   7      522.44      534.51      6.87 o 
  -1   1   7     3891.83     4048.51     27.65 o 
   0   1   7      207.45      236.90      3.82 o 
   1   1   7      626.20      711.05      6.85 o 
   2   1   7      483.60      517.69      4.65 o 
   3   1   7       98.97       89.74      2.18 o 
   4   1   7        6.95        8.78      1.55 o 
   5   1   7        5.89        3.68      2.33 o 
   6   1   7      101.37       90.76      3.95 o 
   7   1   7       29.05       29.58      3.22 o 
  -9   2   7       12.34       12.27      5.90 o 
  -8   2   7        3.22        3.80      5.28 o 
  -7   2   7       98.13      116.10      6.01 o 
  -6   2   7       11.94       14.11      2.40 o 
  -5   2   7        3.73        4.51      1.21 o 
  -4   2   7      741.06      772.71      9.03 o 
  -3   2   7      719.64      695.19      5.22 o 
  -2   2   7     2778.39     2801.95     11.48 o 
  -1   2   7     2339.29     2536.30     19.14 o 
   0   2   7       53.75       38.73      1.62 o 
   1   2   7       17.23       12.42      1.40 o 
   2   2   7      402.50      397.30      5.94 o 
   3   2   7      131.90      157.23      2.71 o 
   4   2   7       19.20       19.40      1.43 o 
   5   2   7      174.92      171.32      4.86 o 
   6   2   7       15.85       15.30      2.67 o 
   7   2   7      104.98       96.10      4.42 o 
  -9   3   7        7.31        4.05      5.71 o 
  -8   3   7        8.72        9.20      6.27 o 
  -7   3   7      140.67      141.00      6.53 o 
  -6   3   7       29.27       30.05      3.09 o 
  -5   3   7       31.30       30.08      1.71 o 
  -4   3   7      347.77      382.27      7.82 o 
  -3   3   7      653.15      701.32      7.00 o 
  -2   3   7     1821.35     1896.32      9.78 o 
  -1   3   7      712.64      706.43     10.09 o 
   0   3   7      479.38      525.06      6.63 o 
   1   3   7      366.66      330.31      4.74 o 
   2   3   7      532.88      509.31      6.54 o 
   3   3   7       96.92       96.91      2.74 o 
   4   3   7      278.65      275.80      4.37 o 
   5   3   7      332.43      333.92      5.89 o 
   6   3   7        0.53        2.04      2.73 o 
   7   3   7       29.43       27.06      3.63 o 
  -9   4   7        0.32        0.60      4.44 o 
  -8   4   7        6.03        4.84      4.43 o 
  -7   4   7        0.74        5.34      3.58 o 
  -6   4   7        3.85        5.00      2.13 o 
  -5   4   7      359.26      349.00      5.60 o 
  -4   4   7        0.08        0.46      1.20 o 
  -3   4   7       80.48       70.52      2.30 o 
  -2   4   7       49.30       50.07      2.11 o 
  -1   4   7      107.97      114.99      5.20 o 
   0   4   7       11.53       13.40      1.18 o 
   1   4   7       16.92       17.77      1.42 o 
   2   4   7       86.23       83.51      2.18 o 
   3   4   7       61.07       69.80      2.53 o 
   4   4   7       29.81       37.26      2.43 o 
   5   4   7       69.75       68.16      3.69 o 
   6   4   7       16.27       22.23      3.99 o 
   7   4   7       79.23       74.37      5.13 o 
  -9   5   7       31.48       37.65      6.63 o 
  -8   5   7        2.37        1.79      4.51 o 
  -7   5   7       93.56       94.64      3.97 o 
  -6   5   7       46.56       45.81      3.11 o 
  -5   5   7     1006.63     1007.17     18.44 o 
  -4   5   7      317.32      304.53      5.19 o 
  -3   5   7      406.75      399.53      4.06 o 
  -2   5   7       61.48       70.49      2.30 o 
  -1   5   7      108.35       97.86      2.31 o 
   0   5   7      452.48      434.77      4.64 o 
   1   5   7     1059.15     1048.01      8.57 o 
   2   5   7      879.78      856.94      9.91 o 
   3   5   7     2141.62     2144.92     21.07 o 
   4   5   7      266.06      274.45      5.98 o 
   5   5   7        6.28        5.03      2.94 o 
   6   5   7        6.18        4.80      3.81 o 
   7   5   7        1.11        1.22      3.98 o 
  -8   6   7        0.03        1.33      3.38 o 
  -7   6   7       80.40       76.65      3.75 o 
  -6   6   7       27.06       25.73      2.70 o 
  -5   6   7       66.20       60.92      3.03 o 
  -4   6   7       99.87      103.43      2.53 o 
  -3   6   7       97.39       95.52      4.22 o 
  -2   6   7      360.10      339.26      4.20 o 
  -1   6   7       99.57       86.42      1.68 o 
   0   6   7      108.79       92.76      2.44 o 
   1   6   7        5.06        5.72      1.44 o 
   2   6   7      145.88      145.16      3.86 o 
   3   6   7      147.20      143.06      4.93 o 
   4   6   7       91.89       85.05      4.31 o 
   5   6   7      306.55      319.79      7.88 o 
   6   6   7       71.81       78.63      6.23 o 
   7   6   7       49.63       63.64      5.61 o 
  -8   7   7       35.48       33.08      6.52 o 
  -7   7   7      474.65      461.12      8.50 o 
  -6   7   7        8.77        5.17      2.20 o 
  -5   7   7       26.36       24.65      2.37 o 
  -4   7   7       19.83       18.21      1.97 o 
  -3   7   7        4.48        5.68      1.18 o 
  -2   7   7        1.37        2.82      1.04 o 
  -1   7   7       44.58       39.76      1.75 o 
   0   7   7      966.94      961.65      9.74 o 
   1   7   7      504.92      480.17      6.31 o 
   2   7   7       44.43       42.45      2.65 o 
   3   7   7      199.42      201.05      4.02 o 
   4   7   7      138.91      130.31      5.04 o 
   5   7   7      171.99      177.04      6.16 o 
   6   7   7        6.32        5.62      3.61 o 
  -8   8   7        7.14        4.76      4.39 o 
  -7   8   7       78.93       83.07      4.84 o 
  -6   8   7       26.80       28.95      2.86 o 
  -5   8   7      178.03      177.16      4.74 o 
  -4   8   7      260.27      256.71      5.08 o 
  -3   8   7      195.05      207.21      5.08 o 
  -2   8   7      292.99      273.13      4.67 o 
  -1   8   7       80.80       87.54      2.51 o 
   0   8   7     1058.94     1055.27     16.12 o 
   1   8   7      218.37      197.69      5.18 o 
   2   8   7       60.81       59.06      3.11 o 
   3   8   7      223.20      226.62      6.24 o 
   4   8   7      356.02      369.25      8.05 o 
   5   8   7        5.02        2.59      2.42 o 
   6   8   7        8.60        7.79      3.79 o 
  -8   9   7       26.49       26.66      5.08 o 
  -7   9   7       71.48       60.99      5.45 o 
  -6   9   7      133.20      134.17      5.22 o 
  -5   9   7       10.12        9.24      2.10 o 
  -4   9   7       24.95       29.86      2.31 o 
  -3   9   7      226.76      220.82      3.85 o 
  -2   9   7      323.14      335.10      5.29 o 
  -1   9   7      263.47      261.15      5.70 o 
   0   9   7       40.94       41.93      3.37 o 
   1   9   7        6.45        7.56      2.23 o 
   2   9   7       51.53       50.36      3.08 o 
   3   9   7       41.98       52.21      4.24 o 
   4   9   7      390.28      400.06      8.51 o 
   5   9   7       81.75       80.54      4.14 o 
   6   9   7       15.76       14.89      4.37 o 
  -7  10   7       65.83       73.31      6.14 o 
  -6  10   7       42.90       49.96      4.43 o 
  -5  10   7       37.75       42.45      3.31 o 
  -4  10   7      191.37      189.78      6.28 o 
  -3  10   7        0.14        1.12      1.87 o 
  -2  10   7      536.89      521.05     11.39 o 
  -1  10   7      574.77      586.40      9.31 o 
   0  10   7       12.02        9.66      2.79 o 
   1  10   7       77.43       69.54      4.06 o 
   2  10   7       39.52       41.42      3.13 o 
   3  10   7       77.32       72.69      4.89 o 
   4  10   7       39.89       43.57      3.91 o 
   5  10   7      239.12      252.09      7.54 o 
   6  10   7       92.87      114.64      8.12 o 
  -7  11   7        3.44        3.24      3.65 o 
  -6  11   7       16.19       23.69      3.65 o 
  -5  11   7       67.74       57.69      4.42 o 
  -4  11   7       30.74       31.31      2.87 o 
  -3  11   7       16.26       14.10      2.51 o 
  -2  11   7       14.55       15.72      2.24 o 
  -1  11   7        5.75        3.87      1.96 o 
   0  11   7       48.62       51.92      4.01 o 
   1  11   7       88.78       95.27      4.73 o 
   2  11   7        0.28        1.74      2.38 o 
   3  11   7       31.31       30.54      4.05 o 
   4  11   7       12.53       14.30      3.26 o 
   5  11   7        0.04        2.14      3.09 o 
  -6  12   7        1.84        2.32      3.74 o 
  -5  12   7       12.96       14.57      3.08 o 
  -4  12   7       60.43       69.17      5.37 o 
  -3  12   7       67.15       74.38      5.17 o 
  -2  12   7        0.48        0.05      2.36 o 
  -1  12   7      252.11      236.04      8.03 o 
   0  12   7       62.11       63.72      4.46 o 
   1  12   7        1.95        2.12      2.80 o 
   2  12   7       15.66       10.85      3.06 o 
   3  12   7      127.82      120.50      8.22 o 
   4  12   7       30.01       39.39      4.43 o 
   5  12   7       13.84       16.52      3.88 o 
  -6  13   7       56.58       59.62      5.97 o 
  -5  13   7        4.40        3.16      4.04 o 
  -4  13   7        7.99        4.85      5.24 o 
  -3  13   7        1.38        0.00      5.05 o 
  -2  13   7       11.20        7.68      4.09 o 
  -1  13   7       28.25       25.29      3.64 o 
   0  13   7        3.64        4.55      3.24 o 
   1  13   7        0.59        3.07      3.00 o 
   2  13   7        0.79        0.00      3.09 o 
   3  13   7       35.37       35.95      4.81 o 
   4  13   7        2.23        0.00      3.77 o 
  -5  14   7        2.94        0.12      6.00 o 
  -4  14   7        0.12        0.00      3.94 o 
  -3  14   7       21.82       20.84      5.54 o 
  -2  14   7       11.55        5.99      4.22 o 
  -1  14   7      109.36      124.57      5.88 o 
   0  14   7       72.47       73.08      4.99 o 
   1  14   7       11.69       16.06      3.66 o 
   2  14   7        4.25        5.43      4.24 o 
   3  14   7        0.78        0.00      3.87 o 
  -4  15   7       14.00       14.23      7.06 o 
  -3  15   7        1.81        2.40      3.96 o 
  -2  15   7        5.92       11.44      4.38 o 
  -1  15   7       83.73       79.76      8.71 o 
   0  15   7       26.82       25.48      3.94 o 
   1  15   7       37.50       33.37      4.06 o 
   2  15   7       29.37       29.61      5.14 o 
  -2  16   7        0.18        0.26      3.90 o 
  -1  16   7      157.04      157.95      9.15 o 
   0  16   7        1.57        1.83      4.27 o 
   1  16   7        0.05        1.71      3.25 o 
  -9   0   8        8.24        7.38     10.26 o 
  -8   0   8       74.75       71.78      8.12 o 
  -7   0   8        2.40        0.10      5.50 o 
  -6   0   8      298.53      290.34      8.29 o 
  -5   0   8        2.53        1.62      2.75 o 
  -4   0   8      113.60      105.61      3.99 o 
  -3   0   8      153.60      165.79      3.99 o 
  -2   0   8      751.47      685.16     18.09 o 
  -1   0   8        0.71        1.49      3.37 o 
   0   0   8      647.26      642.54      9.25 o 
   1   0   8      697.39      596.94      7.74 o 
   2   0   8      877.91      836.96      8.69 o 
   3   0   8       10.60        7.50      1.59 o 
   4   0   8       11.47       13.49      3.67 o 
   5   0   8      101.92      101.18      5.41 o 
   6   0   8       83.12       71.24      4.97 o 
   7   0   8      114.35      112.19      6.36 o 
  -9   1   8       33.34       27.84      7.81 o 
  -8   1   8      105.14      107.07      5.84 o 
  -7   1   8       13.20       16.50      3.53 o 
  -6   1   8      145.30      151.51      4.10 o 
  -5   1   8      108.95      109.28      3.49 o 
  -4   1   8      282.32      274.06      4.67 o 
  -3   1   8      899.36      855.45      7.87 o 
  -2   1   8       10.82       13.92      1.58 o 
  -1   1   8       18.19       24.98      1.52 o 
   0   1   8       64.42       53.84      2.58 o 
   1   1   8      261.24      256.55      4.92 o 
   2   1   8       22.79       20.81      1.24 o 
   3   1   8      385.85      387.30      5.51 o 
   4   1   8      176.15      169.45      4.20 o 
   5   1   8      338.52      330.67      6.58 o 
   6   1   8       36.55       40.90      3.07 o 
   7   1   8       91.70      100.22      5.16 o 
  -9   2   8        0.69        0.00      8.11 o 
  -8   2   8      331.14      336.54     10.01 o 
  -7   2   8       23.39       27.78      3.80 o 
  -6   2   8        0.76        2.30      2.28 o 
  -5   2   8        3.99        5.84      1.93 o 
  -4   2   8      289.07      291.36      4.18 o 
  -3   2   8        3.25        2.42      1.11 o 
  -2   2   8       10.35       12.80      1.48 o 
  -1   2   8     2365.90     2322.35     16.14 o 
   0   2   8      374.85      303.02      3.50 o 
   1   2   8      804.06      814.53      8.12 o 
   2   2   8       34.42       40.19      1.19 o 
   3   2   8        0.10        0.00      0.83 o 
   4   2   8       29.11       29.89      2.34 o 
   5   2   8       15.43       16.11      2.63 o 
   6   2   8        8.43       10.90      2.91 o 
   7   2   8        6.53        3.24      3.07 o 
  -9   3   8       22.10       14.79      8.06 o 
  -8   3   8       12.22       13.99      4.33 o 
  -7   3   8        0.98        1.44      3.47 o 
  -6   3   8      287.87      313.75      6.61 o 
  -5   3   8       37.57       39.29      2.95 o 
  -4   3   8       23.05       21.07      1.66 o 
  -3   3   8     1078.29     1094.09      7.75 o 
  -2   3   8      571.68      535.77      6.53 o 
  -1   3   8      689.30      641.69      6.53 o 
   0   3   8      195.05      204.40      4.28 o 
   1   3   8       18.48       16.80      2.05 o 
   2   3   8       58.21       54.41      1.27 o 
   3   3   8      121.37      117.50      2.90 o 
   4   3   8      396.14      371.70      8.98 o 
   5   3   8      456.08      458.87      7.00 o 
   6   3   8      140.39      159.67      6.62 o 
   7   3   8        4.30        3.32      3.20 o 
  -9   4   8       29.68       40.89      5.84 o 
  -8   4   8        0.13        3.17      3.78 o 
  -7   4   8       30.36       28.20      4.27 o 
  -6   4   8       14.41       14.75      2.86 o 
  -5   4   8       25.51       30.61      3.12 o 
  -4   4   8       10.15       12.83      1.73 o 
  -3   4   8        0.07        0.00      1.30 o 
  -2   4   8     1078.90     1031.47     10.27 o 
  -1   4   8       87.90       90.07      5.98 o 
   0   4   8       70.13       70.48      3.60 o 
   1   4   8      360.40      365.36      6.67 o 
   2   4   8       43.29       43.22      1.82 o 
   3   4   8       39.63       40.73      2.92 o 
   4   4   8       13.34       14.36      1.86 o 
   5   4   8      101.00       94.42      4.94 o 
   6   4   8        9.19       15.96      4.19 o 
   7   4   8       33.56       35.52      4.29 o 
  -8   5   8        2.89        3.11      3.83 o 
  -7   5   8       31.50       25.52      3.15 o 
  -6   5   8       35.21       31.38      3.38 o 
  -5   5   8      107.12      112.23      4.93 o 
  -4   5   8      118.86      135.80      5.80 o 
  -3   5   8       67.47       80.21      2.94 o 
  -2   5   8        8.92       13.74      1.82 o 
  -1   5   8       26.29       28.80      3.37 o 
   0   5   8      258.49      264.89      4.86 o 
   1   5   8       28.57       29.45      1.91 o 
   2   5   8      318.23      316.50      4.52 o 
   3   5   8     1473.09     1483.97     12.81 o 
   4   5   8       79.31       80.40      3.86 o 
   5   5   8       22.82       20.20      3.40 o 
   6   5   8        0.50        0.00      3.54 o 
  -8   6   8       11.18        7.60      3.81 o 
  -7   6   8        0.15        1.35      2.78 o 
  -6   6   8       25.83       24.45      2.67 o 
  -5   6   8      109.34      110.30      4.71 o 
  -4   6   8        3.22        1.43      1.58 o 
  -3   6   8       76.11       75.45      2.76 o 
  -2   6   8       92.11       98.25      3.38 o 
  -1   6   8       62.53       67.02      2.67 o 
   0   6   8        0.12        0.07      1.12 o 
   1   6   8      144.68      146.35      3.43 o 
   2   6   8       15.82       14.06      1.80 o 
   3   6   8      596.97      578.80      9.30 o 
   4   6   8      580.88      599.05      9.84 o 
   5   6   8      123.42      119.39      5.47 o 
   6   6   8        3.21        2.20      3.97 o 
  -8   7   8        6.55        4.91      4.60 o 
  -7   7   8       99.88       95.12      4.69 o 
  -6   7   8       88.14       81.31      4.41 o 
  -5   7   8       34.04       32.69      3.05 o 
  -4   7   8        5.82        5.18      1.62 o 
  -3   7   8       71.34       77.23      2.20 o 
  -2   7   8       95.51       80.77      2.83 o 
  -1   7   8        4.84        5.17      1.14 o 
   0   7   8      207.80      195.33      4.05 o 
   1   7   8     1769.15     1759.61     16.99 o 
   2   7   8        7.92       14.87      2.11 o 
   3   7   8       67.44       68.01      4.08 o 
   4   7   8       87.62       94.31      5.33 o 
   5   7   8       15.50       12.27      3.26 o 
   6   7   8       39.38       39.89      4.73 o 
  -8   8   8        7.16        6.15      4.62 o 
  -7   8   8        6.45        7.47      2.93 o 
  -6   8   8      188.84      187.69      6.12 o 
  -5   8   8      172.39      177.70      7.06 o 
  -4   8   8      151.64      148.26      5.10 o 
  -3   8   8        0.92        1.07      1.61 o 
  -2   8   8        3.95        4.43      1.10 o 
  -1   8   8       39.82       40.31      2.15 o 
   0   8   8        5.13        7.26      2.56 o 
   1   8   8     1071.13     1078.80     14.12 o 
   2   8   8        5.08        4.80      2.13 o 
   3   8   8      255.50      263.94      7.03 o 
   4   8   8       14.19       19.32      3.34 o 
   5   8   8      104.16      108.84      5.35 o 
   6   8   8        0.06        0.89      3.74 o 
  -7   9   8       13.85       13.64      3.72 o 
  -6   9   8        0.34        0.00      2.95 o 
  -5   9   8        1.55        2.25      2.57 o 
  -4   9   8       11.60       12.46      2.57 o 
  -3   9   8      365.74      356.83      6.00 o 
  -2   9   8      282.90      271.25      5.02 o 
  -1   9   8      282.59      275.68      6.17 o 
   0   9   8      110.84      109.74      4.72 o 
   1   9   8      205.89      200.83      5.52 o 
   2   9   8        0.60        0.00      2.08 o 
   3   9   8       84.87       77.72      4.53 o 
   4   9   8      188.85      199.51      6.59 o 
   5   9   8       91.31       88.86      6.23 o 
  -7  10   8       81.83       84.27      5.45 o 
  -6  10   8       21.57       18.13      2.91 o 
  -5  10   8       25.96       28.74      3.11 o 
  -4  10   8       15.15       14.55      2.50 o 
  -3  10   8      704.46      695.87      9.99 o 
  -2  10   8       61.86       78.35      3.24 o 
  -1  10   8       72.37       72.30      3.33 o 
   0  10   8        0.03        0.00      2.73 o 
   1  10   8        0.29        0.00      2.70 o 
   2  10   8      137.73      135.90      5.20 o 
   3  10   8        1.39        0.79      3.49 o 
   4  10   8        0.20        0.73      2.98 o 
   5  10   8       51.94       62.08      6.99 o 
  -7  11   8       58.21       72.37      6.36 o 
  -6  11   8       10.82       15.47      3.43 o 
  -5  11   8       25.72       32.69      3.61 o 
  -4  11   8       48.51       54.37      3.41 o 
  -3  11   8       11.05       17.40      2.61 o 
  -2  11   8       44.65       45.94      3.18 o 
  -1  11   8        1.68        2.16      2.16 o 
   0  11   8       69.38       59.41      3.57 o 
   1  11   8        0.29        0.00      2.59 o 
   2  11   8       97.18       92.88      8.58 o 
   3  11   8        9.08        6.34      3.50 o 
   4  11   8        2.79        3.28      3.11 o 
   5  11   8        0.21        1.42      3.77 o 
  -6  12   8        5.96        7.33      3.20 o 
  -5  12   8       18.79       21.12      3.52 o 
  -4  12   8      114.92      107.86      9.66 o 
  -3  12   8        8.90        9.20      3.46 o 
  -2  12   8      184.22      184.26      8.24 o 
  -1  12   8      202.10      202.33      6.96 o 
   0  12   8      258.61      255.32      7.67 o 
   1  12   8        0.17        0.42      3.11 o 
   2  12   8       45.62       47.45      5.49 o 
   3  12   8        1.75        2.75      3.91 o 
   4  12   8       29.97       33.96      3.97 o 
  -5  13   8      166.76      202.02     11.51 o 
  -4  13   8        2.86        2.48      5.74 o 
  -3  13   8        1.56        0.31      5.04 o 
  -2  13   8        0.04        0.00      4.24 o 
  -1  13   8        1.25        0.04      3.02 o 
   0  13   8        0.83        1.17      3.17 o 
   1  13   8       35.89       33.71      3.92 o 
   2  13   8        0.58        0.11      4.18 o 
   3  13   8       59.29       68.39      6.51 o 
  -5  14   8        5.44        0.00      5.76 o 
  -4  14   8        0.33        0.00      5.47 o 
  -3  14   8       25.73       31.72      5.98 o 
  -2  14   8       69.37      113.55      9.12 o 
  -1  14   8       19.81       19.12      4.61 o 
   0  14   8       45.84       48.79      4.39 o 
   1  14   8       42.18       37.35      4.10 o 
   2  14   8       76.67       86.62      7.11 o 
   3  14   8       34.66       32.94      6.84 o 
  -3  15   8       15.14       19.81      5.65 o 
  -2  15   8       53.99       60.89      7.94 o 
  -1  15   8       28.27       26.87      4.88 o 
   0  15   8       16.67       17.39      3.71 o 
   1  15   8       16.14       17.76      4.44 o 
  -9   1   9        1.74        5.40      9.91 o 
  -8   1   9        0.47        2.51      4.28 o 
  -7   1   9       12.86       11.89      3.72 o 
  -6   1   9        2.47        5.01      2.12 o 
  -5   1   9       30.53       31.02      2.73 o 
  -4   1   9       59.95       58.47      2.84 o 
  -3   1   9        8.65        7.28      1.27 o 
  -2   1   9       12.37       11.02      1.62 o 
  -1   1   9        4.11        2.17      1.07 o 
   0   1   9        5.56        8.10      1.55 o 
   1   1   9        1.34        2.87      1.12 o 
   2   1   9      386.79      376.36      4.66 o 
   3   1   9       44.16       43.76      2.88 o 
   4   1   9       19.89       16.18      2.20 o 
   5   1   9        0.06        0.00      2.40 o 
   6   1   9        1.05        0.76      2.65 o 
  -9   2   9       16.38       15.73      6.21 o 
  -8   2   9       80.25       87.38      7.38 o 
  -7   2   9       55.93       62.80      4.56 o 
  -6   2   9       21.78       20.10      2.37 o 
  -5   2   9      110.41      106.15      5.36 o 
  -4   2   9       76.00       73.90      2.86 o 
  -3   2   9       87.37       79.59      2.21 o 
  -2   2   9       24.34       25.41      2.05 o 
  -1   2   9      107.99      113.09      6.29 o 
   0   2   9      460.70      475.04      4.70 o 
   1   2   9       88.07       91.02      3.25 o 
   2   2   9       50.30       46.62      1.53 o 
   3   2   9      240.92      244.27      4.81 o 
   4   2   9        0.40        0.00      1.95 o 
   5   2   9       28.84       27.32      3.29 o 
   6   2   9        1.38        0.08      2.76 o 
  -8   3   9       82.46       83.27      6.12 o 
  -7   3   9       67.02       69.69      5.24 o 
  -6   3   9       92.64       83.46      3.98 o 
  -5   3   9        9.68        5.97      2.44 o 
  -4   3   9      109.05      110.52      2.85 o 
  -3   3   9      149.07      164.57      4.16 o 
  -2   3   9       64.77       74.29      2.70 o 
  -1   3   9     2399.81     2370.58     24.35 o 
   0   3   9       53.37       55.13      2.68 o 
   1   3   9      217.42      215.67      4.53 o 
   2   3   9        2.24        1.55      0.67 o 
   3   3   9       76.39       73.40      2.86 o 
   4   3   9        8.41        6.08      2.47 o 
   5   3   9       79.92       77.31      3.95 o 
   6   3   9       61.78       60.92      5.53 o 
  -8   4   9       75.48       82.76      5.73 o 
  -7   4   9        0.84        2.14      3.64 o 
  -6   4   9      171.08      181.07      7.51 o 
  -5   4   9       16.38       13.51      3.08 o 
  -4   4   9      232.92      222.51      7.95 o 
  -3   4   9        0.02        0.00      1.92 o 
  -2   4   9     1428.21     1518.03     13.25 o 
  -1   4   9     1097.48     1083.85     15.03 o 
   0   4   9       14.65       16.44      2.82 o 
   1   4   9      132.91      119.52      4.42 o 
   2   4   9       60.43       57.85      2.54 o 
   3   4   9      122.48      117.10      4.96 o 
   4   4   9      255.10      242.25      6.41 o 
   5   4   9       13.67        9.10      2.76 o 
   6   4   9        0.80        3.88      4.16 o 
  -8   5   9       34.35       29.55      4.08 o 
  -7   5   9       47.98       53.57      4.26 o 
  -6   5   9        0.01        0.00      2.97 o 
  -5   5   9        1.15        2.42      2.86 o 
  -4   5   9       32.20       35.40      3.25 o 
  -3   5   9       50.71       48.25      3.02 o 
  -2   5   9      342.27      362.31      7.44 o 
  -1   5   9       17.25       18.54      2.26 o 
   0   5   9      579.67      611.43      8.74 o 
   1   5   9      624.23      594.78      6.79 o 
   2   5   9       93.96       93.33      2.94 o 
   3   5   9       31.25       30.86      2.89 o 
   4   5   9       92.77       95.45      4.52 o 
   5   5   9       32.28       33.00      3.77 o 
   6   5   9       19.02       26.92      5.65 o 
  -8   6   9       17.36       20.01      3.76 o 
  -7   6   9      241.80      252.67      6.85 o 
  -6   6   9      267.63      278.16      7.20 o 
  -5   6   9        5.21        2.97      2.46 o 
  -4   6   9        5.95        6.49      1.61 o 
  -3   6   9       11.08        9.53      1.78 o 
  -2   6   9        0.14        1.35      1.28 o 
  -1   6   9      129.11      132.14      4.13 o 
   0   6   9      666.23      657.26      8.49 o 
   1   6   9     2219.72     2160.02     15.25 o 
   2   6   9       93.54      103.30      3.09 o 
   3   6   9      199.11      206.76      5.53 o 
   4   6   9      257.80      272.02     10.08 o 
   5   6   9        1.98        0.80      3.11 o 
   6   6   9        4.39        2.76      3.89 o 
  -8   7   9        0.00        0.00      3.15 o 
  -7   7   9        0.56        2.45      3.07 o 
  -6   7   9       31.17       37.31      3.61 o 
  -5   7   9       30.58       33.74      3.30 o 
  -4   7   9      164.73      177.79      5.31 o 
  -3   7   9        5.42        4.43      1.63 o 
  -2   7   9      269.56      275.69      5.31 o 
  -1   7   9      119.15      115.71      5.00 o 
   0   7   9       41.78       40.77      2.88 o 
   1   7   9       81.16       83.29      3.92 o 
   2   7   9       17.45       14.54      2.24 o 
   3   7   9       28.94       33.35      3.69 o 
   4   7   9       21.16       27.82      4.15 o 
   5   7   9      105.54      104.68      5.52 o 
   6   7   9       79.58       85.05      6.25 o 
  -7   8   9        2.68        1.41      2.88 o 
  -6   8   9        0.27        0.02      2.71 o 
  -5   8   9      210.72      202.11      6.04 o 
  -4   8   9      122.14      104.99      5.30 o 
  -3   8   9        2.38        1.98      1.78 o 
  -2   8   9       35.66       38.47      2.42 o 
  -1   8   9      289.80      299.91      7.18 o 
   0   8   9        2.47        3.02      2.39 o 
   1   8   9        1.76        2.49      2.33 o 
   2   8   9      301.57      327.30      8.63 o 
   3   8   9     1121.47     1151.66     18.07 o 
   4   8   9        0.08        1.45      3.68 o 
   5   8   9        0.10        0.00      3.24 o 
  -7   9   9       16.32       13.60      3.36 o 
  -6   9   9        6.43        8.84      2.79 o 
  -5   9   9       47.43       38.54      3.60 o 
  -4   9   9      131.88      136.03      4.90 o 
  -3   9   9      533.75      564.55      9.44 o 
  -2   9   9       52.59       52.78      3.37 o 
  -1   9   9      965.72      990.46     12.74 o 
   0   9   9       20.43       19.15      2.89 o 
   1   9   9       28.05       26.25      2.97 o 
   2   9   9        3.07        3.00      3.28 o 
   3   9   9       97.69      103.99      5.23 o 
   4   9   9      138.32      148.11      7.04 o 
   5   9   9       36.36       50.32      6.36 o 
  -7  10   9      111.39      113.94      6.21 o 
  -6  10   9        0.02        2.05      2.76 o 
  -5  10   9        1.66        4.15      2.53 o 
  -4  10   9      120.59      116.38      4.58 o 
  -3  10   9       82.37      104.50      5.19 o 
  -2  10   9      546.29      507.49     10.33 o 
  -1  10   9       90.24       82.42      4.56 o 
   0  10   9       52.13       62.93      5.19 o 
   1  10   9       53.50       53.66      3.61 o 
   2  10   9      122.26      128.42      7.82 o 
   3  10   9       12.59       15.46      3.44 o 
   4  10   9       40.17       40.21      4.43 o 
   5  10   9      222.39      223.58      9.03 o 
  -6  11   9       11.21       15.96      3.25 o 
  -5  11   9        2.46        2.83      3.59 o 
  -4  11   9      129.52      139.59      7.08 o 
  -3  11   9      666.07      680.43     11.27 o 
  -2  11   9      410.62      378.52      7.81 o 
  -1  11   9       25.69       16.91      2.55 o 
   0  11   9       40.29       40.57      3.35 o 
   1  11   9       51.09       39.39      3.64 o 
   2  11   9       28.79       25.42      4.16 o 
   3  11   9       13.33       13.54      3.32 o 
   4  11   9       41.39       55.33      4.41 o 
  -6  12   9        0.77        3.47      5.32 o 
  -5  12   9       24.89       22.04      4.46 o 
  -4  12   9       25.26       26.02      4.40 o 
  -3  12   9      137.14      134.91      6.84 o 
  -2  12   9       69.26       74.01      6.55 o 
  -1  12   9       12.82       10.74      3.26 o 
   0  12   9        4.81        0.00      2.86 o 
   1  12   9       17.61       20.90      3.49 o 
   2  12   9       77.25       69.66      6.09 o 
   3  12   9       12.30       10.40      4.45 o 
  -5  13   9       79.92       66.81      8.68 o 
  -4  13   9        1.23        4.14      5.27 o 
  -3  13   9        5.90        4.88      5.40 o 
  -2  13   9        3.77        9.28      4.18 o 
  -1  13   9        6.82        5.95      3.63 o 
   0  13   9       50.00       52.04      5.63 o 
   1  13   9        0.15        2.77      4.23 o 
   2  13   9       20.03       20.75      4.70 o 
   3  13   9        0.75        7.51      4.25 o 
  -4  14   9        2.97        4.34      6.08 o 
  -3  14   9        0.89        2.29      4.74 o 
  -2  14   9       20.38       22.94      7.42 o 
  -1  14   9       96.56       83.10      6.70 o 
   0  14   9       34.65       31.53      3.98 o 
   1  14   9        6.05        7.44      4.20 o 
   2  14   9       11.95       27.90      5.44 o 
  -2  15   9       39.07       35.37      6.74 o 
  -1  15   9       33.73       40.67      5.54 o 
   0  15   9        0.06        3.10      3.86 o 
  -8   0  10       64.00       71.57      8.65 o 
  -7   0  10        0.22        0.00      5.76 o 
  -6   0  10      232.80      241.68     12.07 o 
  -5   0  10     2216.07     2234.03     28.24 o 
  -4   0  10       60.30       56.73      3.38 o 
  -3   0  10       52.81       58.39      3.86 o 
  -2   0  10       16.92       14.00      4.34 o 
  -1   0  10        0.07        0.97      1.97 o 
   0   0  10      103.86      105.92      4.70 o 
   1   0  10       80.18       74.58      3.40 o 
   2   0  10       74.69       64.81      5.37 o 
   3   0  10      364.89      353.17      8.68 o 
   4   0  10      153.39      149.53      7.60 o 
   5   0  10       17.37       20.00      4.36 o 
   6   0  10      111.56      128.30      8.15 o 
  -8   1  10       46.92       44.48      5.44 o 
  -7   1  10        2.12        3.23      4.02 o 
  -6   1  10       21.18       18.32      2.70 o 
  -5   1  10       11.12       17.23      2.78 o 
  -4   1  10        2.23        3.22      2.23 o 
  -3   1  10        1.69        0.78      1.22 o 
  -2   1  10      679.02      658.16      9.05 o 
  -1   1  10       97.08       91.98      2.71 o 
   0   1  10      506.92      502.61      6.53 o 
   1   1  10       86.07       92.30      2.94 o 
   2   1  10       66.43       64.70      3.15 o 
   3   1  10       25.52       21.45      2.63 o 
   4   1  10       54.81       51.62      3.65 o 
   5   1  10        5.23        7.06      2.41 o 
   6   1  10       44.94       43.75      4.06 o 
  -8   2  10       15.51       16.73      5.05 o 
  -7   2  10      181.50      171.88      8.54 o 
  -6   2  10       15.61       16.25      2.62 o 
  -5   2  10      130.73      130.62      4.64 o 
  -4   2  10      103.82      110.39      4.51 o 
  -3   2  10      804.58      796.96      9.69 o 
  -2   2  10      887.31      857.03      9.41 o 
  -1   2  10        3.83        4.88      1.61 o 
   0   2  10       39.00       34.81      1.85 o 
   1   2  10       73.25       66.17      2.06 o 
   2   2  10      409.08      411.54      7.47 o 
   3   2  10      169.08      177.67      5.39 o 
   4   2  10      123.65      129.76      4.70 o 
   5   2  10       95.86      106.01      4.90 o 
   6   2  10       26.14       28.53      3.89 o 
  -8   3  10       44.80       45.52      5.12 o 
  -7   3  10        1.76        1.11      3.82 o 
  -6   3  10        1.27        0.30      2.65 o 
  -5   3  10       77.56       74.07      4.41 o 
  -4   3  10      100.50       96.79      3.70 o 
  -3   3  10     1698.67     1647.17     12.92 o 
  -2   3  10        0.07        1.97      1.79 o 
  -1   3  10      106.05      122.01      3.22 o 
   0   3  10        0.99        0.85      1.17 o 
   1   3  10       13.01       12.68      1.99 o 
   2   3  10      233.17      222.90      3.97 o 
   3   3  10        2.78        4.90      2.47 o 
   4   3  10        0.66        0.17      2.53 o 
   5   3  10        0.35        2.82      2.61 o 
   6   3  10        0.78        1.00      3.72 o 
  -8   4  10        3.12        6.38      4.11 o 
  -7   4  10        2.57        2.40      3.51 o 
  -6   4  10       40.28       36.33      3.53 o 
  -5   4  10       90.09       89.70      4.71 o 
  -4   4  10      150.92      163.79      4.85 o 
  -3   4  10       55.65       53.43      3.38 o 
  -2   4  10      276.79      283.40      6.12 o 
  -1   4  10      412.02      404.88     11.57 o 
   0   4  10      248.41      250.74      6.83 o 
   1   4  10      390.33      396.99      6.30 o 
   2   4  10       22.83       26.96      3.13 o 
   3   4  10      311.85      305.36      7.64 o 
   4   4  10      133.13      125.37      5.16 o 
   5   4  10       23.50       22.72      3.32 o 
   6   4  10       59.22       71.53      5.99 o 
  -8   5  10       21.01       16.86      3.60 o 
  -7   5  10       10.29       11.11      3.33 o 
  -6   5  10       66.81       65.19      4.71 o 
  -5   5  10        5.72        7.68      2.81 o 
  -4   5  10      101.25       94.45      4.41 o 
  -3   5  10       92.84       93.70      4.43 o 
  -2   5  10       17.06       14.37      2.69 o 
  -1   5  10      762.32      759.57     11.42 o 
   0   5  10      357.62      331.34      7.18 o 
   1   5  10       23.85       24.37      2.66 o 
   2   5  10       27.86       27.50      3.25 o 
   3   5  10       86.93       87.80      4.71 o 
   4   5  10        8.64        9.26      3.12 o 
   5   5  10       20.47       14.70      3.60 o 
  -8   6  10        2.65        6.58      3.45 o 
  -7   6  10        9.00       11.20      3.12 o 
  -6   6  10        2.60        3.31      2.89 o 
  -5   6  10        0.67        0.00      2.76 o 
  -4   6  10        9.49        8.52      1.87 o 
  -3   6  10       51.24       50.25      3.23 o 
  -2   6  10        8.05        7.45      1.62 o 
  -1   6  10      179.46      181.64      4.88 o 
   0   6  10       24.09       21.99      2.61 o 
   1   6  10       93.70       95.77      3.93 o 
   2   6  10       61.29       66.66      4.21 o 
   3   6  10      101.14       99.64      5.07 o 
   4   6  10       36.91       35.26      4.65 o 
   5   6  10        7.82        9.55      3.24 o 
  -7   7  10       84.40       73.29      4.46 o 
  -6   7  10       48.55       44.28      4.50 o 
  -5   7  10       30.92       34.13      3.30 o 
  -4   7  10       22.67       16.33      2.75 o 
  -3   7  10        0.31        0.00      1.90 o 
  -2   7  10       15.09       12.65      2.48 o 
  -1   7  10       70.54       71.81      4.14 o 
   0   7  10      109.67      112.02      4.15 o 
   1   7  10      766.18      725.14      9.50 o 
   2   7  10      170.34      163.95      6.87 o 
   3   7  10      200.47      182.21      6.24 o 
   4   7  10      414.10      401.90     10.68 o 
   5   7  10        5.38        7.50      3.36 o 
  -7   8  10       91.18       96.37      5.20 o 
  -6   8  10        0.30        0.13      2.78 o 
  -5   8  10       47.58       46.81      3.57 o 
  -4   8  10      109.79       96.68      4.40 o 
  -3   8  10      192.44      192.95      5.34 o 
  -2   8  10       78.51       70.74      3.78 o 
  -1   8  10      277.68      291.86      9.70 o 
   0   8  10       52.22       53.69      4.04 o 
   1   8  10        3.72        2.70      2.62 o 
   2   8  10       60.26       57.01      4.78 o 
   3   8  10      514.82      514.87     11.88 o 
   4   8  10       65.37       67.11      5.44 o 
   5   8  10       15.11       24.77      4.08 o 
  -7   9  10        0.38        0.00      2.97 o 
  -6   9  10       17.75       16.33      3.07 o 
  -5   9  10        5.01        2.42      2.56 o 
  -4   9  10       11.09       14.34      3.26 o 
  -3   9  10       13.73       15.04      3.37 o 
  -2   9  10       34.86       41.96      3.31 o 
  -1   9  10      381.86      367.13      8.38 o 
   0   9  10        8.29        9.16      2.99 o 
   1   9  10       48.34       50.10      3.51 o 
   2   9  10        1.27        1.09      3.47 o 
   3   9  10       31.62       37.80      4.35 o 
   4   9  10       68.94       63.63      5.62 o 
  -6  10  10       29.42       32.50      4.05 o 
  -5  10  10        9.16       13.88      3.09 o 
  -4  10  10        0.08        0.65      3.03 o 
  -3  10  10      364.96      354.70     13.19 o 
  -2  10  10       23.05       33.21      3.67 o 
  -1  10  10      154.89      157.33      6.12 o 
   0  10  10      116.14      110.13      8.39 o 
   1  10  10       65.75       62.30      4.86 o 
   2  10  10        8.06        5.48      3.67 o 
   3  10  10        9.09        5.44      3.24 o 
   4  10  10       30.35       36.18      4.84 o 
  -6  11  10        0.26        1.80      3.71 o 
  -5  11  10        5.52       11.21      4.13 o 
  -4  11  10        0.00        4.61      3.78 o 
  -3  11  10      248.14      243.62      8.14 o 
  -2  11  10       34.95       30.25      3.55 o 
  -1  11  10       31.00       35.70      3.16 o 
   0  11  10      111.46      113.22      7.17 o 
   1  11  10      166.68      172.50      8.19 o 
   2  11  10        0.01        0.00      3.69 o 
   3  11  10       10.93        9.90      3.33 o 
  -5  12  10       60.11       52.85      8.93 o 
  -4  12  10        2.99        5.41      3.67 o 
  -3  12  10       38.10       25.14      5.12 o 
  -2  12  10        2.25        0.00      4.46 o 
  -1  12  10       11.23        7.42      3.59 o 
   0  12  10        1.50        1.38      3.07 o 
   1  12  10       28.92       28.21      4.99 o 
   2  12  10        8.05        8.61      3.84 o 
   3  12  10        8.06        8.56      3.34 o 
  -4  13  10       12.08        8.01      5.34 o 
  -3  13  10       42.93       43.26      6.87 o 
  -2  13  10       62.61       65.70      7.14 o 
  -1  13  10        0.17        0.00      5.51 o 
   0  13  10      102.32      108.93      5.75 o 
   1  13  10       38.73       43.80      5.57 o 
   2  13  10      100.37      131.05     12.61 o 
  -3  14  10       11.37       12.69      5.08 o 
  -2  14  10        0.48        3.50      4.83 o 
  -1  14  10        9.45       10.35      5.13 o 
   0  14  10       15.05       25.67      6.28 o 
   1  14  10        3.52        8.99      4.84 o 
  -8   1  11      105.88      116.99     15.36 o 
  -7   1  11      104.94      102.68      6.35 o 
  -6   1  11        8.83        6.99      2.68 o 
  -5   1  11      737.26      709.85     10.25 o 
  -4   1  11        4.83        5.17      2.65 o 
  -3   1  11      112.63      114.84      3.90 o 
  -2   1  11      201.76      188.06      3.51 o 
  -1   1  11        3.57        4.42      1.32 o 
   0   1  11       30.98       37.02      2.41 o 
   1   1  11        8.57        7.83      2.03 o 
   2   1  11        4.67        3.05      2.04 o 
   3   1  11        6.04        8.16      2.46 o 
   4   1  11       37.50       43.45      3.65 o 
   5   1  11        0.00        0.00      3.08 o 
  -8   2  11        2.05        4.72      4.40 o 
  -7   2  11      123.38      126.89      7.07 o 
  -6   2  11       18.03       13.20      2.74 o 
  -5   2  11      124.41      110.09      4.53 o 
  -4   2  11       30.49       31.92      2.89 o 
  -3   2  11      579.76      595.87     10.40 o 
  -2   2  11     1049.62     1035.83     11.79 o 
  -1   2  11       32.81       31.79      2.20 o 
   0   2  11      149.92      129.45      3.12 o 
   1   2  11       28.87       30.61      2.64 o 
   2   2  11        2.82        0.76      2.12 o 
   3   2  11        5.85        5.03      2.31 o 
   4   2  11       12.58        6.42      2.75 o 
   5   2  11      172.03      178.47      6.32 o 
  -8   3  11       13.32       15.57      4.96 o 
  -7   3  11        0.06        0.00      4.19 o 
  -6   3  11       60.81       63.93      4.32 o 
  -5   3  11       10.01        9.40      2.94 o 
  -4   3  11      341.11      338.70      6.55 o 
  -3   3  11      884.16      872.52     13.01 o 
  -2   3  11      242.79      247.56      5.71 o 
  -1   3  11       47.62       45.96      3.03 o 
   0   3  11        0.73        0.88      1.44 o 
   1   3  11       23.02       27.89      2.39 o 
   2   3  11      370.13      369.46      6.94 o 
   3   3  11       47.89       47.02      3.54 o 
   4   3  11        0.11        0.00      2.54 o 
   5   3  11        8.91       15.68      3.38 o 
  -8   4  11        0.18        0.00      3.78 o 
  -7   4  11        6.30        5.92      4.16 o 
  -6   4  11        3.64        1.89      3.42 o 
  -5   4  11       22.91       29.48      4.36 o 
  -4   4  11        0.15        1.47      2.32 o 
  -3   4  11      408.44      404.56      7.59 o 
  -2   4  11        2.83        4.50      2.43 o 
  -1   4  11     1171.55     1137.84     17.19 o 
   0   4  11      107.68      118.31      5.33 o 
   1   4  11       49.37       47.95      3.01 o 
   2   4  11        1.00        1.79      2.82 o 
   3   4  11      232.19      234.56      7.11 o 
   4   4  11       80.89       73.81      4.50 o 
   5   4  11        0.47        0.00      3.02 o 
  -8   5  11       68.17       82.67      6.02 o 
  -7   5  11        2.78        4.77      3.60 o 
  -6   5  11        0.26        0.00      2.96 o 
  -5   5  11       28.25       22.26      4.27 o 
  -4   5  11       14.44       13.46      2.86 o 
  -3   5  11        7.53        9.31      2.65 o 
  -2   5  11       21.08       18.92      2.85 o 
  -1   5  11      397.46      397.98      8.34 o 
   0   5  11      196.94      186.57      5.32 o 
   1   5  11        4.17        1.30      1.93 o 
   2   5  11       83.52       84.78      4.58 o 
   3   5  11      295.08      320.77      8.20 o 
   4   5  11        0.12        0.18      2.63 o 
   5   5  11        1.83        0.47      3.35 o 
  -7   6  11       11.05        9.36      2.86 o 
  -6   6  11       12.71       12.52      3.36 o 
  -5   6  11       18.47       21.51      3.26 o 
  -4   6  11       42.23       38.49      4.56 o 
  -3   6  11       95.25      106.72      4.83 o 
  -2   6  11       84.63       87.72      3.36 o 
  -1   6  11       34.71       34.84      2.91 o 
   0   6  11       12.00       12.82      2.46 o 
   1   6  11      589.77      568.87      8.61 o 
   2   6  11       38.63       38.31      3.57 o 
   3   6  11       41.12       29.78      3.77 o 
   4   6  11        0.39        0.11      3.63 o 
   5   6  11       14.27       13.55      3.53 o 
  -7   7  11       59.77       68.00      4.42 o 
  -6   7  11       86.87       86.79      4.78 o 
  -5   7  11       15.79       12.77      2.86 o 
  -4   7  11        7.53       11.56      3.34 o 
  -3   7  11        7.09        7.62      2.62 o 
  -2   7  11        3.48        2.64      2.37 o 
  -1   7  11       62.64       63.65      4.35 o 
   0   7  11      177.22      183.73      5.24 o 
   1   7  11      174.04      185.87      8.16 o 
   2   7  11      230.20      231.13      6.86 o 
   3   7  11        5.08        7.26      3.97 o 
   4   7  11        4.47        3.43      3.71 o 
  -7   8  11        3.51        4.34      3.03 o 
  -6   8  11       25.44       29.62      3.51 o 
  -5   8  11       23.07       33.56      3.91 o 
  -4   8  11       11.11       14.73      3.28 o 
  -3   8  11       98.88      110.79      5.49 o 
  -2   8  11       93.54       95.58      4.38 o 
  -1   8  11       94.17       85.36      5.27 o 
   0   8  11      247.37      243.41      7.25 o 
   1   8  11       17.79       15.80      4.32 o 
   2   8  11        9.61        9.44      3.80 o 
   3   8  11       30.56       23.97      4.46 o 
   4   8  11       62.32       62.57      5.74 o 
  -6   9  11       42.45       42.76      4.32 o 
  -5   9  11        6.85        5.02      3.04 o 
  -4   9  11      146.56      148.64      6.39 o 
  -3   9  11        0.28        0.00      3.04 o 
  -2   9  11        8.70       10.80      2.70 o 
  -1   9  11        3.54        5.11      2.76 o 
   0   9  11       18.27       21.23      3.27 o 
   1   9  11       47.55       47.32      5.69 o 
   2   9  11       57.50       61.01      5.85 o 
   3   9  11       65.36       67.89      5.59 o 
   4   9  11      248.71      268.68     11.34 o 
  -6  10  11       32.71       34.87      4.28 o 
  -5  10  11       77.66       85.08      5.21 o 
  -4  10  11      207.68      188.44      7.09 o 
  -3  10  11       24.38       33.81      3.90 o 
  -2  10  11       12.08       13.65      3.18 o 
  -1  10  11        2.22        5.85      2.85 o 
   0  10  11        0.93        1.62      3.34 o 
   1  10  11       22.62       16.07      4.79 o 
   2  10  11       16.52       22.13      4.00 o 
   3  10  11      100.45       99.15      6.33 o 
  -5  11  11        2.25        4.96      3.94 o 
  -4  11  11      120.76      109.44      6.84 o 
  -3  11  11      176.80      180.40      8.22 o 
  -2  11  11        2.81        0.00      2.96 o 
  -1  11  11        7.79        5.79      2.57 o 
   0  11  11       85.13       78.17      5.64 o 
   1  11  11       72.66       67.56      7.51 o 
   2  11  11       11.64       16.11      3.80 o 
   3  11  11       82.09       77.00      6.21 o 
  -4  12  11        5.16       12.65      5.58 o 
  -3  12  11       14.05        9.49      5.41 o 
  -2  12  11        3.27        5.82      4.41 o 
  -1  12  11        1.91        2.43      4.44 o 
   0  12  11        2.75        5.19      4.98 o 
   1  12  11        0.55        4.46      4.33 o 
   2  12  11        0.41        0.00      4.20 o 
  -3  13  11        4.52        4.26      5.17 o 
  -2  13  11        9.66       10.94      4.79 o 
  -1  13  11        4.01        0.00      4.65 o 
   0  13  11        6.99        9.84      5.58 o 
   1  13  11        4.67        3.70      4.45 o 
  -8   0  12        0.79        0.00      5.53 o 
  -7   0  12       56.59       50.29      8.98 o 
  -6   0  12       63.32       63.88      5.76 o 
  -5   0  12      707.05      730.73     14.91 o 
  -4   0  12       96.20       97.23      6.25 o 
  -3   0  12       67.51       67.85      4.78 o 
  -2   0  12      143.24      146.59      4.86 o 
  -1   0  12       47.05       47.95      3.40 o 
   0   0  12       85.73      108.24      5.31 o 
   1   0  12        7.02        5.23      3.26 o 
   2   0  12      501.24      478.59     13.75 o 
   3   0  12      530.92      500.92     13.82 o 
   4   0  12        4.01        3.72      4.17 o 
   5   0  12        1.58        0.75      4.46 o 
  -8   1  12       14.12       12.38      5.02 o 
  -7   1  12      429.95      434.02     11.63 o 
  -6   1  12      103.04      112.68      4.77 o 
  -5   1  12      102.69      110.11      4.90 o 
  -4   1  12      408.84      403.36      7.07 o 
  -3   1  12       33.32       30.13      2.81 o 
  -2   1  12       12.39       10.02      2.79 o 
  -1   1  12        6.64        4.59      1.92 o 
   0   1  12      175.88      152.86      4.88 o 
   1   1  12      306.35      283.07      6.05 o 
   2   1  12       25.37       25.29      2.89 o 
   3   1  12      161.86      158.66      5.02 o 
   4   1  12       34.23       41.59      3.76 o 
   5   1  12       42.90       47.70      4.12 o 
  -8   2  12       38.54       41.97      5.35 o 
  -7   2  12      130.47      118.87      7.81 o 
  -6   2  12       17.58       25.01      3.41 o 
  -5   2  12       26.35       32.98      3.46 o 
  -4   2  12       65.37       65.25      4.56 o 
  -3   2  12      250.90      250.50      5.61 o 
  -2   2  12      144.84      128.38      4.94 o 
  -1   2  12      115.12      123.88      7.73 o 
   0   2  12      381.19      378.00      6.89 o 
   1   2  12      624.21      587.00      8.94 o 
   2   2  12       64.54       62.31      3.56 o 
   3   2  12        7.06        8.20      2.41 o 
   4   2  12        1.58        0.39      2.69 o 
   5   2  12       83.89       87.81      5.06 o 
  -7   3  12       20.83       15.45      4.67 o 
  -6   3  12      118.34      128.93      5.73 o 
  -5   3  12       47.30       48.98      3.98 o 
  -4   3  12       60.34       64.18      3.59 o 
  -3   3  12      693.52      687.43      8.77 o 
  -2   3  12        0.25        1.46      2.41 o 
  -1   3  12      396.19      365.50      7.93 o 
   0   3  12       29.19       33.10      3.72 o 
   1   3  12        0.17        0.00      2.58 o 
   2   3  12      244.22      256.69      7.27 o 
   3   3  12       20.14       16.45      2.90 o 
   4   3  12      176.41      173.06      5.58 o 
   5   3  12       67.68       67.54      5.23 o 
  -7   4  12        0.14        0.00      4.66 o 
  -6   4  12       24.30       22.30      4.15 o 
  -5   4  12        9.70       12.09      3.84 o 
  -4   4  12       19.47       17.07      2.71 o 
  -3   4  12        3.19        0.94      2.61 o 
  -2   4  12      976.62      960.95     11.87 o 
  -1   4  12      141.36      152.52      8.95 o 
   0   4  12       16.87       21.94      3.33 o 
   1   4  12       34.17       30.35      3.34 o 
   2   4  12       11.17       10.83      3.06 o 
   3   4  12      141.19      138.81      6.22 o 
   4   4  12       25.61       22.24      3.46 o 
  -7   5  12       27.40       31.45      5.26 o 
  -6   5  12       13.32       10.32      3.67 o 
  -5   5  12       10.62        9.51      3.69 o 
  -4   5  12       16.85       12.46      3.68 o 
  -3   5  12      206.08      200.70      6.58 o 
  -2   5  12      234.79      219.92      9.29 o 
  -1   5  12      216.71      205.75      7.96 o 
   0   5  12        0.45        0.00      2.28 o 
   1   5  12       11.96       11.80      2.95 o 
   2   5  12      183.32      189.48      6.51 o 
   3   5  12      119.96      123.13      5.75 o 
   4   5  12       52.64       60.14      4.51 o 
  -7   6  12        3.28        2.91      3.40 o 
  -6   6  12        3.42        4.65      4.18 o 
  -5   6  12        3.58        5.50      3.82 o 
  -4   6  12        2.79        2.71      3.63 o 
  -3   6  12      171.89      176.35      6.35 o 
  -2   6  12        4.00        5.84      2.71 o 
  -1   6  12       56.00       54.22      3.36 o 
   0   6  12       99.82       89.59      4.09 o 
   1   6  12      117.73      107.41      4.99 o 
   2   6  12       92.26       96.73      5.09 o 
   3   6  12       25.12       26.57      3.69 o 
   4   6  12       61.39       59.42      5.01 o 
  -7   7  12        9.96       15.22      3.53 o 
  -6   7  12       40.22       33.91      4.32 o 
  -5   7  12        1.16        0.00      3.11 o 
  -4   7  12        5.89        0.71      3.43 o 
  -3   7  12       20.00       21.70      2.95 o 
  -2   7  12        0.19        0.68      2.54 o 
  -1   7  12        4.56        5.14      2.99 o 
   0   7  12        0.02        0.00      2.75 o 
   1   7  12       29.08       34.67      4.07 o 
   2   7  12       66.66       68.42      4.51 o 
   3   7  12       86.86       76.80      5.73 o 
   4   7  12       19.72       23.85      4.69 o 
  -6   8  12        1.46        1.78      3.33 o 
  -5   8  12        0.32        0.09      3.28 o 
  -4   8  12      124.73      132.41      6.30 o 
  -3   8  12       52.42       56.59      4.63 o 
  -2   8  12        0.06        0.00      2.62 o 
  -1   8  12        7.54        8.25      3.33 o 
   0   8  12        1.29        0.04      2.91 o 
   1   8  12        6.86        3.90      4.52 o 
   2   8  12       19.95       16.16      4.33 o 
   3   8  12       15.75       13.43      4.25 o 
  -6   9  12        4.66        2.76      3.59 o 
  -5   9  12        2.85        0.82      3.41 o 
  -4   9  12        4.18        5.62      3.37 o 
  -3   9  12      114.26      119.86      5.96 o 
  -2   9  12        3.84        0.79      2.60 o 
  -1   9  12        0.96        2.39      2.84 o 
   0   9  12      155.04      146.32      8.34 o 
   1   9  12       68.17       67.68      6.39 o 
   2   9  12       26.61       21.17      4.34 o 
   3   9  12       16.85       16.14      4.45 o 
  -5  10  12        5.15        4.40      3.40 o 
  -4  10  12        5.41        2.64      3.23 o 
  -3  10  12       37.24       40.52      4.10 o 
  -2  10  12        2.99        0.27      3.13 o 
  -1  10  12      174.73      167.49      6.52 o 
   0  10  12       43.58       38.16      6.88 o 
   1  10  12        0.99        0.92      4.61 o 
   2  10  12       19.42       19.85      4.74 o 
  -4  11  12        6.56        9.12      3.95 o 
  -3  11  12       40.06       27.25      5.32 o 
  -2  11  12       26.09       21.79      5.25 o 
  -1  11  12       41.03       45.37      4.16 o 
   0  11  12        0.91        0.50      4.72 o 
   1  11  12        0.67        0.00      5.55 o 
  -3  12  12       18.75       21.16      5.42 o 
  -2  12  12       30.13       31.13      6.06 o 
  -1  12  12       56.23       70.99      8.23 o 
   0  12  12       25.17       33.88      6.66 o 
  -7   1  13      197.11      201.28      8.63 o 
  -6   1  13       43.99       49.40      3.87 o 
  -5   1  13      602.90      578.35      9.75 o 
  -4   1  13      139.04      137.10      4.67 o 
  -3   1  13        3.78        2.39      2.43 o 
  -2   1  13        4.58        2.31      2.61 o 
  -1   1  13        1.80        1.76      2.56 o 
   0   1  13       27.35       25.38      2.98 o 
   1   1  13       17.62       15.38      2.83 o 
   2   1  13       18.71       13.17      3.10 o 
   3   1  13       39.14       36.28      3.63 o 
   4   1  13        2.82        4.49      3.51 o 
  -7   2  13      116.87      123.23      7.07 o 
  -6   2  13       72.78       67.53      4.82 o 
  -5   2  13       13.87        9.07      2.98 o 
  -4   2  13        0.46        1.30      2.38 o 
  -3   2  13      201.21      183.10      5.02 o 
  -2   2  13        8.34        7.99      2.58 o 
  -1   2  13       10.53        9.73      2.03 o 
   0   2  13        4.77        7.18      2.81 o 
   1   2  13        0.14        0.20      2.71 o 
   2   2  13       29.32       24.39      3.51 o 
   3   2  13       47.14       49.19      3.94 o 
   4   2  13       30.34       27.86      3.65 o 
  -7   3  13       14.28       15.43      4.83 o 
  -6   3  13       31.33       27.32      3.76 o 
  -5   3  13       72.24       73.06      4.71 o 
  -4   3  13       30.24       31.46      3.43 o 
  -3   3  13      124.90      121.64      4.92 o 
  -2   3  13       90.57       86.99      4.44 o 
  -1   3  13      159.96      155.84      7.87 o 
   0   3  13        2.64        1.02      3.03 o 
   1   3  13       85.46       85.50      4.97 o 
   2   3  13       27.09       24.97      3.61 o 
   3   3  13       36.34       38.20      4.17 o 
   4   3  13       12.66       15.98      3.52 o 
  -7   4  13        0.76        3.37      4.70 o 
  -6   4  13       16.95       12.17      3.79 o 
  -5   4  13       15.89       11.91      3.89 o 
  -4   4  13       43.19       34.33      3.26 o 
  -3   4  13        0.71        0.23      2.69 o 
  -2   4  13       74.97       89.25      8.43 o 
  -1   4  13        3.01        0.00      3.86 o 
   0   4  13       47.65       51.84      3.66 o 
   1   4  13        5.37        7.04      2.78 o 
   2   4  13        0.45        0.44      2.96 o 
   3   4  13       26.38       27.06      3.96 o 
   4   4  13       64.46       67.76      4.66 o 
  -7   5  13       22.84       20.26      5.05 o 
  -6   5  13        1.08        0.00      3.77 o 
  -5   5  13       25.64       19.42      4.36 o 
  -4   5  13       59.81       57.52      5.51 o 
  -3   5  13       33.15       37.68      4.22 o 
  -2   5  13       64.00       75.95      4.61 o 
  -1   5  13       42.58       45.90      3.36 o 
   0   5  13      104.75       96.26      4.48 o 
   1   5  13        9.28       15.35      3.18 o 
   2   5  13       30.48       30.81      3.85 o 
   3   5  13       15.56       15.20      3.60 o 
  -6   6  13        1.61        1.51      4.12 o 
  -5   6  13        6.91       14.22      4.21 o 
  -4   6  13       87.46      106.96     10.68 o 
  -3   6  13       36.18       34.30      3.56 o 
  -2   6  13        0.06        0.06      2.48 o 
  -1   6  13        2.58        1.88      2.92 o 
   0   6  13      152.70      156.60      6.33 o 
   1   6  13       76.32       91.10      4.93 o 
   2   6  13      146.02      166.58      6.56 o 
   3   6  13        2.43        1.07      3.24 o 
  -6   7  13        2.76        6.63      4.04 o 
  -5   7  13       46.44       53.64      4.84 o 
  -4   7  13       82.33       86.67      5.45 o 
  -3   7  13       12.57       13.62      3.65 o 
  -2   7  13       52.86       61.11      4.14 o 
  -1   7  13       64.30       66.30      6.82 o 
   0   7  13        0.04        2.60      4.23 o 
   1   7  13       33.63       36.32      5.32 o 
   2   7  13       23.59       22.00      3.47 o 
   3   7  13       34.18       41.43      5.48 o 
  -5   8  13       11.78        8.44      4.17 o 
  -4   8  13        5.38        9.99      3.67 o 
  -3   8  13       52.89       43.72      4.51 o 
  -2   8  13       18.89       19.35      3.01 o 
  -1   8  13        9.88       10.43      3.21 o 
   0   8  13       75.95       80.54      6.68 o 
   1   8  13       26.24       31.70      5.85 o 
   2   8  13        8.42       12.27      3.91 o 
  -5   9  13        6.10        1.43      3.71 o 
  -4   9  13       11.80        8.35      3.64 o 
  -3   9  13      193.94      194.05      8.66 o 
  -2   9  13       20.99       29.08      4.76 o 
  -1   9  13       84.39      102.57      5.39 o 
   0   9  13        8.17        7.29      4.12 o 
   1   9  13        0.06        0.00      4.92 o 
   2   9  13       27.01       33.75      5.19 o 
  -4  10  13       11.15        6.46      3.86 o 
  -3  10  13       13.02       11.36      3.53 o 
  -2  10  13        9.97       15.51      3.40 o 
  -1  10  13        3.70        8.34      3.30 o 
   0  10  13        0.04        0.00      5.27 o 
   1  10  13       49.39       56.61      6.67 o 
  -3  11  13        0.50        0.00      4.12 o 
  -2  11  13       54.44       53.60      5.32 o 
  -1  11  13        0.19        0.00      4.67 o 
   0  11  13       36.20       37.33      6.80 o 
  -7   0  14       47.65       45.83      7.70 o 
  -6   0  14      193.87      188.25      8.73 o 
  -5   0  14       28.30       21.18      4.39 o 
  -4   0  14        2.70        1.76      4.05 o 
  -3   0  14       53.18       40.06      4.07 o 
  -2   0  14       17.81       20.35      4.14 o 
  -1   0  14       14.30       12.14      5.48 o 
   0   0  14        3.27        6.98      5.41 o 
   1   0  14       67.02       53.09      7.29 o 
   2   0  14       19.62       20.42      4.81 o 
   3   0  14        0.14        3.46      5.82 o 
  -6   1  14        0.23        0.26      2.90 o 
  -5   1  14       20.84       20.89      3.13 o 
  -4   1  14        2.84        1.07      2.54 o 
  -3   1  14       32.78       35.73      2.82 o 
  -2   1  14      198.02      194.06      6.32 o 
  -1   1  14       74.97       77.84      5.53 o 
   0   1  14      134.75      124.98      7.11 o 
   1   1  14      195.50      192.04     10.18 o 
   2   1  14       13.50       13.25      4.22 o 
   3   1  14       30.46       30.06      4.28 o 
  -6   2  14        2.04        5.80      3.25 o 
  -5   2  14      104.91      100.21      4.77 o 
  -4   2  14       22.47       25.13      2.83 o 
  -3   2  14       20.75       16.79      2.78 o 
  -2   2  14        8.62       11.27      3.38 o 
  -1   2  14       23.16       28.56      4.58 o 
   0   2  14        4.67        5.02      4.60 o 
   1   2  14       66.71       50.00      4.92 o 
   2   2  14       76.36       81.29      6.13 o 
   3   2  14      110.14      108.03      6.11 o 
  -6   3  14        0.00        0.00      3.23 o 
  -5   3  14        1.95        5.93      3.26 o 
  -4   3  14       14.11       18.52      3.19 o 
  -3   3  14      171.29      155.31      5.28 o 
  -2   3  14       34.31       47.09      4.64 o 
  -1   3  14      623.53      572.97     14.34 o 
   0   3  14       12.06       13.72      4.90 o 
   1   3  14        0.24        1.95      3.53 o 
   2   3  14       15.11       20.30      3.55 o 
   3   3  14       23.47       28.09      3.71 o 
  -6   4  14        2.79        0.34      4.12 o 
  -5   4  14        0.77        0.00      4.14 o 
  -4   4  14        0.25        0.00      4.31 o 
  -3   4  14       57.56       59.96      4.85 o 
  -2   4  14       15.55       12.22      3.64 o 
  -1   4  14      132.29      129.88      7.81 o 
   0   4  14       22.82       22.52      3.27 o 
   1   4  14       47.33       42.40      3.94 o 
   2   4  14       28.50       24.13      3.69 o 
   3   4  14       89.07       87.79      5.46 o 
  -6   5  14        7.26        5.92      3.69 o 
  -5   5  14        2.40        3.83      4.40 o 
  -4   5  14      169.67      164.00      8.42 o 
  -3   5  14       48.61       58.69      4.80 o 
  -2   5  14       22.31       26.70      3.68 o 
  -1   5  14        0.09        0.45      2.90 o 
   0   5  14        0.42        1.99      2.86 o 
   1   5  14      155.89      156.99      7.50 o 
   2   5  14        0.96        0.00      3.16 o 
  -5   6  14        7.32        0.72      4.12 o 
  -4   6  14       74.28       67.33      6.13 o 
  -3   6  14      125.45      120.55      7.86 o 
  -2   6  14        0.02        0.00      2.69 o 
  -1   6  14        0.34        0.63      2.93 o 
   0   6  14       34.47       35.02      5.17 o 
   1   6  14        3.11        5.00      3.73 o 
   2   6  14        1.36        0.70      3.25 o 
  -5   7  14       79.79       84.87      5.71 o 
  -4   7  14       36.67       35.00      4.68 o 
  -3   7  14      100.55      103.27      5.98 o 
  -2   7  14       15.12       14.94      3.21 o 
  -1   7  14        0.02        0.00      2.97 o 
   0   7  14        0.00        1.56      4.69 o 
   1   7  14       44.38       50.67      5.24 o 
   2   7  14       77.45       89.74      6.41 o 
  -4   8  14        0.45        0.00      3.70 o 
  -3   8  14       56.36       76.43      7.14 o 
  -2   8  14       13.45       17.08      3.69 o 
  -1   8  14        0.00        1.40      3.76 o 
   0   8  14       31.16       40.14      6.54 o 
   1   8  14        3.72        0.56      3.97 o 
  -4   9  14       37.85       36.76      4.52 o 
  -3   9  14        9.23        9.85      3.42 o 
  -2   9  14        7.78        6.51      3.18 o 
  -1   9  14        5.83        0.43      4.04 o 
   0   9  14        0.07        0.00      4.92 o 
  -2  10  14       40.52       36.87      4.17 o 
  -1  10  14       77.45      101.41      9.10 o 
  -6   1  15        4.64        4.10      3.30 o 
  -5   1  15        2.75        4.13      2.85 o 
  -4   1  15        0.10        0.98      2.55 o 
  -3   1  15        1.89        3.21      2.36 o 
  -2   1  15        4.44        6.43      3.31 o 
  -1   1  15       30.07       31.58      4.37 o 
   0   1  15        3.68        6.23      3.83 o 
   1   1  15        4.11        5.52      4.83 o 
   2   1  15        7.82        6.33      3.85 o 
  -6   2  15        6.21        2.64      3.47 o 
  -5   2  15       16.68       13.79      3.11 o 
  -4   2  15       16.99       17.01      2.88 o 
  -3   2  15        0.28        0.66      2.82 o 
  -2   2  15      100.70      122.37      5.87 o 
  -1   2  15       76.35       75.91      5.81 o 
   0   2  15        1.89        1.86      4.17 o 
   1   2  15       36.17       22.55      3.99 o 
   2   2  15       79.21       79.03      6.31 o 
  -5   3  15       59.90       51.27      4.33 o 
  -4   3  15       10.74       17.27      4.79 o 
  -3   3  15      114.81      108.52      5.61 o 
  -2   3  15        7.60        8.54      3.42 o 
  -1   3  15        4.28        3.62      4.51 o 
   0   3  15       35.35       34.31      4.31 o 
   1   3  15        5.02        4.97      3.61 o 
   2   3  15      170.75      157.86      7.76 o 
  -5   4  15        0.56        0.67      3.75 o 
  -4   4  15        2.48        9.07      3.91 o 
  -3   4  15      363.12      351.59     12.60 o 
  -2   4  15        0.35        1.90      3.52 o 
  -1   4  15        4.93       11.34      4.10 o 
   0   4  15       90.40      109.98      8.03 o 
   1   4  15        3.53        4.24      3.49 o 
   2   4  15       12.85       12.57      4.42 o 
  -5   5  15        2.92        5.60      4.14 o 
  -4   5  15       21.53       18.49      4.56 o 
  -3   5  15      268.65      229.00     10.00 o 
  -2   5  15       24.61       23.67      3.69 o 
  -1   5  15       20.14       24.78      5.15 o 
   0   5  15       40.26       48.19      6.11 o 
   1   5  15       57.84       58.14      6.85 o 
  -4   6  15       17.17       27.19      4.81 o 
  -3   6  15        9.38        9.58      3.82 o 
  -2   6  15       39.37       37.74      3.55 o 
  -1   6  15       25.61       35.71      5.41 o 
   0   6  15        0.11        0.14      4.43 o 
   1   6  15        5.60        6.03      5.37 o 
  -4   7  15        5.00        0.13      3.83 o 
  -3   7  15        0.15        7.23      5.32 o 
  -2   7  15        9.71       10.19      3.39 o 
  -1   7  15       20.82       31.15      4.78 o 
   0   7  15       31.32       36.29      4.72 o 
  -3   8  15       65.91       91.62      5.91 o 
  -2   8  15        9.62       12.72      3.74 o 
  -1   8  15        0.28        0.00      3.66 o 
  -4   0  16       98.17      109.48      6.26 o 
  -3   0  16        5.43        6.01      4.47 o 
  -2   0  16       44.08       42.08      5.97 o 
  -1   0  16       27.99       25.81      5.79 o 
   0   0  16       26.57       29.46      6.24 o 
   1   0  16       56.96       51.68      8.01 o 
  -4   1  16       58.51       61.84      5.08 o 
  -3   1  16       41.31       39.73      4.30 o 
  -2   1  16       10.47       15.48      3.28 o 
  -1   1  16        0.57        0.52      4.09 o 
   0   1  16        9.01       10.53      3.80 o 
   1   1  16      100.51      121.07      7.39 o 
  -4   2  16       30.52       30.42      4.48 o 
  -3   2  16       21.27       20.57      2.97 o 
  -2   2  16       65.91       61.27      4.67 o 
  -1   2  16        6.78        8.98      4.52 o 
   0   2  16        0.83        1.75      4.32 o 
  -4   3  16       13.40       13.31      3.97 o 
  -3   3  16       48.20       47.67      6.06 o 
  -2   3  16      108.12      118.96      5.98 o 
  -1   3  16        1.06        4.14      4.73 o 
   0   3  16       72.07       89.15      6.08 o 
  -4   4  16        0.42        0.77      4.58 o 
  -3   4  16        0.04        0.00      4.22 o 
  -2   4  16       47.15       54.05      5.80 o 
  -1   4  16        5.27       11.69      5.42 o 
   0   4  16        2.07        0.00      5.36 o 
  -3   5  16       12.13        6.82      4.70 o 
  -2   5  16        2.65        0.00      3.22 o 
  -1   5  16        0.13        4.85      4.77 o 
                                                 
